# Supplementary material for: Transcriptome Analysis Reveals the Mechanism Underlying the Production of a High Quantity of Chlorogenic Acid in Young Leaves of Lonicera macranthoides Hand.-Mazz
Source: PLoS One. 2015 Sep 18;10(9):e0137212. doi: 10.1371/journal.pone.0137212 (PMC4575056; doi:10.1371/journal.pone.0137212)
Supplement: S2 File — (XLSX) [file pone.0137212.s004.xlsx]

## Sheet: MF vs YL
SI Tabe 3A The differentially expressed genes between MF and YL libraries in Lonicera macranthoides Hand.-Mazz.
Gene ID	Gene length	log2 Ratio(YL/MF)	GO Component	GO Function	GO Process	Gene annotation
CL5533.Contig4_LmYL	1464	20.1513	-	GO:0016788//hydrolase activity, acting on ester bonds	GO:0006629//lipid metabolic process	gi|224144643|ref|XP_002325360.1|/1.36378e-166/predicted protein [Populus trichocarpa]
Unigene33078_LmYL	1014	18.0625	GO:0005622//intracellular	GO:0005507//copper ion binding	GO:0010363//regulation of plant-type hypersensitive response;GO:0006825//copper ion transport;GO:0009963//positive regulation of flavonoid biosynthetic process;GO:0006612//protein targeting to membrane	gi|359485966|ref|XP_002268854.2|/4.98056e-47/PREDICTED: uncharacterized protein LOC100243595 [Vitis vinifera]
Unigene30676_LmYL	415	17.8612	-	-	GO:0010103//stomatal complex morphogenesis	gi|147765950|emb|CAN60603.1|/7.60615e-28/hypothetical protein VITISV_009298 [Vitis vinifera]
CL8686.Contig1_LmYL	204	17.6594	GO:0010287//plastoglobule;GO:0009941//chloroplast envelope;GO:0048046//apoplast;GO:0009535//chloroplast thylakoid membrane;GO:0005739//mitochondrion	-	GO:0009765//photosynthesis, light harvesting;GO:0009637//response to blue light;GO:0010218//response to far red light;GO:0010114//response to red light	gi|397789264|gb|AFO67221.1|/4.58965e-12/putative chlorophyll a/b binding protein, partial [Aralia elata]
CL7174.Contig1_LmYL	1587	17.5131	GO:0016021//integral to membrane	GO:0016491//oxidoreductase activity;GO:0071771//aldehyde decarbonylase activity;GO:0005506//iron ion binding	GO:0043447//alkane biosynthetic process;GO:0010025//wax biosynthetic process;GO:0042335//cuticle development;GO:0055114//oxidation-reduction process;GO:0009414//response to water deprivation;GO:0042742//defense response to bacterium;GO:0046185//aldehyde catabolic process;GO:0050832//defense response to fungus	gi|225454042|ref|XP_002262785.1|/0/PREDICTED: protein WAX2 [Vitis vinifera]
Unigene29210_LmYL	385	17.5078	-	-	-	-
Unigene36708_LmYL	620	17.4245	-	GO:0003677//DNA binding	GO:0045893//positive regulation of transcription, DNA-dependent	gi|359486213|ref|XP_003633412.1|/5.70318e-69/PREDICTED: ZF-HD homeobox protein At4g24660 [Vitis vinifera]
CL11160.Contig2_LmYL	210	17.4068	-	GO:0016491//oxidoreductase activity;GO:0000166//nucleotide binding	GO:0009699//phenylpropanoid biosynthetic process;GO:0055114//oxidation-reduction process	gi|359475549|ref|XP_003631700.1|/9.16985e-21/PREDICTED: eugenol synthase 1-like [Vitis vinifera]
CL8933.Contig1_LmYL	1099	17.3571	-	GO:0080030//methyl indole-3-acetate esterase activity;GO:0080031//methyl salicylate esterase activity;GO:0080032//methyl jasmonate esterase activity	GO:0009627//systemic acquired resistance;GO:0009817//defense response to fungus, incompatible interaction;GO:0009696//salicylic acid metabolic process	gi|53830670|gb|AAU95203.1|/2.39507e-106/protein S [Catharanthus roseus]
Unigene31533_LmYL	382	17.3253	GO:0000786//nucleosome;GO:0005634//nucleus;GO:0009536//plastid	GO:0003677//DNA binding;GO:0005515//protein binding	GO:0008283//cell proliferation;GO:0006334//nucleosome assembly	gi|297724497|ref|NP_001174612.1|/2.44498e-42/Os06g0159750 [Oryza sativa Japonica Group]
CL10188.Contig2_LmYL	215	17.2894	-	-	-	gi|388495836|gb|AFK35984.1|/5.35512e-13/unknown [Lotus japonicus]
Unigene36596_LmYL	305	17.2875	-	-	-	-
CL6816.Contig1_LmYL	1330	17.1073	-	-	-	gi|225447983|ref|XP_002269464.1|/2.55356e-100/PREDICTED: 11S globulin seed storage protein 2 [Vitis vinifera]
Unigene36846_LmYL	376	17.0215	-	-	-	-
Unigene12970_LmYL	671	16.7629	-	-	-	gi|297738568|emb|CBI27813.3|/2.38203e-74/unnamed protein product [Vitis vinifera]
CL5533.Contig2_LmYL	218	16.5496	-	GO:0004091//carboxylesterase activity	GO:0006629//lipid metabolic process	gi|297801024|ref|XP_002868396.1|/1.03705e-24/GDSL-motif lipase/hydrolase family protein [Arabidopsis lyrata subsp. lyrata]
Unigene24007_LmYL	202	16.5417	-	-	-	-
Unigene16365_LmYL	342	16.4563	-	-	-	-
Unigene31876_LmYL	482	16.3618	-	-	-	-
Unigene30403_LmYL	297	16.3617	-	GO:0016788//hydrolase activity, acting on ester bonds	GO:0006629//lipid metabolic process	gi|224135459|ref|XP_002327223.1|/2.89987e-14/predicted protein [Populus trichocarpa]
CL4153.Contig1_LmYL	1033	16.3606	-	-	GO:0009725//response to hormone stimulus	gi|254680093|gb|ACT78693.1|/1.05301e-92/mixta-like2 MYB transcription factor [Thalictrum dioicum]
CL814.Contig1_LmYL	1334	16.3027	-	GO:0016706//oxidoreductase activity, acting on paired donors, with incorporation or reduction of molecular oxygen, 2-oxoglutarate as one donor, and incorporation of one atom each of oxygen into both donors	GO:0019761//glucosinolate biosynthetic process	gi|225433017|ref|XP_002284642.1|/5.89187e-105/PREDICTED: 1-aminocyclopropane-1-carboxylate oxidase homolog 1 [Vitis vinifera]
CL6113.Contig1_LmYL	296	16.2688	-	GO:0003677//DNA binding	-	gi|356522109|ref|XP_003529692.1|/1.25097e-38/PREDICTED: ZF-HD homeobox protein At4g24660-like [Glycine max]
Unigene13296_LmYL	271	16.207	-	-	-	-
Unigene25169_LmYL	992	16.109	-	GO:0003677//DNA binding	GO:0010033//response to organic substance	gi|224925916|gb|ACN69972.1|/1.99117e-101/MYB transcription factor ML2 [Thalictrum thalictroides]
Unigene23575_LmYL	214	16.0738	-	-	-	-
Unigene27765_LmYL	485	16.0633	-	-	-	-
Unigene27233_LmYL	274	16.0391	-	GO:0016788//hydrolase activity, acting on ester bonds	GO:0006629//lipid metabolic process	gi|224144643|ref|XP_002325360.1|/1.37757e-16/predicted protein [Populus trichocarpa]
CL686.Contig4_LmYL	227	15.9887	-	-	-	gi|255549038|ref|XP_002515575.1|/2.15215e-06/UDP-glucuronosyltransferase, putative [Ricinus communis]
Unigene37105_LmYL	578	15.9461	-	-	-	gi|359495681|ref|XP_003635057.1|/7.61708e-30/PREDICTED: ZF-HD homeobox protein At4g24660-like [Vitis vinifera]
Unigene7863_LmYL	339	15.9406	GO:0080008//CUL4 RING ubiquitin ligase complex	GO:0000166//nucleotide binding	GO:0009737//response to abscisic acid stimulus;GO:0009414//response to water deprivation	gi|255565065|ref|XP_002523525.1|/1.61042e-41/protein with unknown function [Ricinus communis]
Unigene36959_LmYL	245	15.9181	GO:0005576//extracellular region;GO:0016020//membrane	-	GO:0009664//plant-type cell wall organization	gi|255584815|ref|XP_002533125.1|/4.72316e-09/Alpha-expansin 5 precursor, putative [Ricinus communis]
Unigene28571_LmYL	548	15.9048	-	-	GO:0009723//response to ethylene stimulus	gi|255544790|ref|XP_002513456.1|/1.70748e-41/conserved hypothetical protein [Ricinus communis]
CL2074.Contig5_LmYL	202	15.894	GO:0005829//cytosol;GO:0009506//plasmodesma;GO:0009505//plant-type cell wall;GO:0005576//extracellular region;GO:0005794//Golgi apparatus	GO:0042802//identical protein binding;GO:0004252//serine-type endopeptidase activity	GO:0009086//methionine biosynthetic process;GO:0010075//regulation of meristem growth;GO:0006508//proteolysis;GO:0043086//negative regulation of catalytic activity;GO:0000394//RNA splicing, via endonucleolytic cleavage and ligation;GO:0048653//anther development;GO:0009664//plant-type cell wall organization;GO:0009832//plant-type cell wall biogenesis	gi|18396193|ref|NP_565330.1|/9.57711e-18/Subtilase-like protein [Arabidopsis thaliana]
CL4025.Contig3_LmYL	1068	15.8884	-	-	-	gi|224083298|ref|XP_002306979.1|/3.67364e-96/predicted protein [Populus trichocarpa]
Unigene34804_LmYL	610	15.8845	-	GO:0035251//UDP-glucosyltransferase activity	-	gi|224089837|ref|XP_002308830.1|/3.9469e-27/predicted protein [Populus trichocarpa]
Unigene19049_LmYL	679	15.8819	-	-	-	gi|359497194|ref|XP_003635450.1|/1.4832e-47/PREDICTED: uncharacterized protein LOC100853798 [Vitis vinifera]
Unigene37454_LmYL	211	15.8784	GO:0016023//cytoplasmic membrane-bounded vesicle;GO:0005618//cell wall	GO:0003824//catalytic activity	-	gi|242095670|ref|XP_002438325.1|/2.84174e-22/hypothetical protein SORBIDRAFT_10g012220 [Sorghum bicolor]
Unigene26311_LmYL	384	15.8677	-	-	-	gi|388507710|gb|AFK41921.1|/1.76852e-08/unknown [Medicago truncatula]
Unigene22780_LmYL	644	15.8536	-	-	GO:0044260;GO:0080090//regulation of primary metabolic process;GO:0010026//trichome differentiation;GO:0031323//regulation of cellular metabolic process;GO:0009791//post-embryonic development;GO:0048608//reproductive structure development;GO:0007165//signal transduction;GO:0006952//defense response;GO:0060255	gi|147828043|emb|CAN68511.1|/7.64082e-51/hypothetical protein VITISV_043839 [Vitis vinifera]
Unigene37016_LmYL	726	15.828	GO:0005886//plasma membrane	-	GO:0009909//regulation of flower development;GO:0048449;GO:0051567//histone H3-K9 methylation;GO:0008356//asymmetric cell division;GO:0006346//methylation-dependent chromatin silencing;GO:0031048//chromatin silencing by small RNA;GO:0006306//DNA methylation	gi|225430073|ref|XP_002281782.1|/3.45133e-109/PREDICTED: uncharacterized protein LOC100259547 [Vitis vinifera]
Unigene7776_LmYL	212	15.8243	-	-	-	-
CL5533.Contig3_LmYL	210	15.7891	GO:0016023//cytoplasmic membrane-bounded vesicle	GO:0004091//carboxylesterase activity	GO:0006629//lipid metabolic process	gi|125540308|gb|EAY86703.1|/8.24905e-30/hypothetical protein OsI_08086 [Oryza sativa Indica Group]
Unigene20654_LmYL	296	15.7578	GO:0005634//nucleus	GO:0005515//protein binding;GO:0004693//cyclin-dependent protein kinase activity	GO:0000278//mitotic cell cycle;GO:0045736//negative regulation of cyclin-dependent protein kinase activity;GO:0010440//stomatal lineage progression;GO:0042023//DNA endoreduplication	gi|296081259|emb|CBI18003.3|/1.17087e-36/unnamed protein product [Vitis vinifera]
CL1592.Contig1_LmYL	311	15.7569	GO:0005576//extracellular region	GO:0050660//flavin adenine dinucleotide binding;GO:0008812//choline dehydrogenase activity;GO:0046593//mandelonitrile lyase activity	GO:0006066//alcohol metabolic process;GO:0009553//embryo sac development;GO:0007267//cell-cell signaling;GO:0010430//fatty acid omega-oxidation	gi|297743084|emb|CBI35951.3|/1.50295e-47/unnamed protein product [Vitis vinifera]
Unigene38772_LmYL	217	15.7417	-	-	-	-
Unigene36745_LmYL	550	15.7319	-	-	-	gi|359478345|ref|XP_003632110.1|/2.41869e-43/PREDICTED: uncharacterized protein LOC100853079 [Vitis vinifera]
Unigene23842_LmYL	321	15.7112	-	-	-	gi|359492803|ref|XP_002284394.2|/6.73964e-16/PREDICTED: uncharacterized protein LOC100257501 [Vitis vinifera]
CL1288.Contig2_LmYL	453	15.7046	-	GO:0016614//oxidoreductase activity, acting on CH-OH group of donors	-	gi|224108834|ref|XP_002333339.1|/4.77309e-31/predicted protein [Populus trichocarpa]
CL127.Contig2_LmYL	317	15.6589	-	GO:0050529	-	gi|359496065|ref|XP_002263026.2|/9.39312e-34/PREDICTED: polyneuridine-aldehyde esterase-like [Vitis vinifera]
CL10378.Contig1_LmYL	1109	15.6283	-	GO:0016491//oxidoreductase activity;GO:0005506//iron ion binding	-	gi|296088144|emb|CBI35565.3|/1.28281e-115/unnamed protein product [Vitis vinifera]
Unigene20912_LmYL	682	15.624	GO:0031225//anchored to membrane	GO:0004872//receptor activity;GO:0005515//protein binding;GO:0016301//kinase activity;GO:0032440//2-alkenal reductase [NAD(P)] activity	GO:0055114//oxidation-reduction process;GO:0010103//stomatal complex morphogenesis;GO:0009737//response to abscisic acid stimulus;GO:0008356//asymmetric cell division;GO:0048443//stamen development;GO:0002237//response to molecule of bacterial origin;GO:0016310//phosphorylation;GO:0042127//regulation of cell proliferation;GO:0007165//signal transduction	gi|225442935|ref|XP_002265327.1|/2.21147e-83/PREDICTED: protein TOO MANY MOUTHS-like [Vitis vinifera]
Unigene36818_LmYL	769	15.582	-	-	-	gi|270271278|gb|ACZ67169.1|/2.57112e-81/plant disease resistance response protein, partial [Populus balsamifera]
Unigene20646_LmYL	343	15.5808	-	-	GO:0009723//response to ethylene stimulus	gi|359478749|ref|XP_002283003.2|/1.56156e-20/PREDICTED: uncharacterized protein LOC100248335 [Vitis vinifera]
Unigene7241_LmYL	293	15.5798	GO:0009536//plastid	-	-	gi|255562166|ref|XP_002522091.1|/6.702e-16/conserved hypothetical protein [Ricinus communis]
Unigene26903_LmYL	1084	15.5632	GO:0044424//intracellular part	GO:0008757//S-adenosylmethionine-dependent methyltransferase activity;GO:0008171//O-methyltransferase activity	GO:0009699//phenylpropanoid biosynthetic process	gi|224118508|ref|XP_002317838.1|/3.3297e-81/caffeic acid 3-O-methyltransferase [Populus trichocarpa]
Unigene22930_LmYL	424	15.5613	GO:0016020//membrane;GO:0005783//endoplasmic reticulum	GO:0018454//acetoacetyl-CoA reductase activity;GO:0004303//estradiol 17-beta-dehydrogenase activity;GO:0045703//ketoreductase activity;GO:0000166//nucleotide binding	GO:0009790//embryo development;GO:0046520//sphingoid biosynthetic process;GO:0042761//very long-chain fatty acid biosynthetic process;GO:0042335//cuticle development;GO:0016126//sterol biosynthetic process;GO:0055114//oxidation-reduction process	gi|255547938|ref|XP_002515026.1|/7.25579e-34/steroid dehydrogenase, putative [Ricinus communis]
Unigene2133_LmYL	367	15.5519	-	-	-	gi|255562693|ref|XP_002522352.1|/8.32782e-22/Polyneuridine-aldehyde esterase precursor, putative [Ricinus communis]
CL10378.Contig3_LmYL	266	15.5442	GO:0016023//cytoplasmic membrane-bounded vesicle	GO:0016491//oxidoreductase activity;GO:0005506//iron ion binding	-	gi|356569428|ref|XP_003552903.1|/1.75167e-27/PREDICTED: cytochrome P450 734A1-like [Glycine max]
CL6758.Contig1_LmYL	233	15.536	-	-	-	-
Unigene33931_LmYL	366	15.5219	-	-	-	-
Unigene13193_LmYL	279	15.5212	-	-	-	-
Unigene26768_LmYL	618	15.5031	-	-	-	gi|225443835|ref|XP_002266934.1|/3.68875e-36/PREDICTED: uncharacterized protein LOC100248051 [Vitis vinifera]
CL867.Contig1_LmYL	398	15.5005	-	-	-	-
Unigene26867_LmYL	222	15.4948	-	-	-	-
Unigene30679_LmYL	208	15.4684	-	-	-	-
Unigene3611_LmYL	201	15.4537	-	-	-	-
Unigene27456_LmYL	667	15.4536	-	-	-	gi|147820110|emb|CAN73783.1|/6.48128e-08/hypothetical protein VITISV_004973 [Vitis vinifera]
Unigene26751_LmYL	407	15.4359	-	-	-	-
Unigene25384_LmYL	241	15.4329	GO:0005886//plasma membrane;GO:0005829//cytosol	GO:0003999//adenine phosphoribosyltransferase activity	GO:0009116//nucleoside metabolic process;GO:0006168//adenine salvage	gi|224125016|ref|XP_002329870.1|/3.87612e-11/predicted protein [Populus trichocarpa]
Unigene35341_LmYL	299	15.4213	-	-	-	-
Unigene26769_LmYL	795	15.4199	-	-	-	gi|225443835|ref|XP_002266934.1|/4.28251e-66/PREDICTED: uncharacterized protein LOC100248051 [Vitis vinifera]
Unigene7900_LmYL	449	15.4197	-	-	-	gi|255538092|ref|XP_002510111.1|/4.84932e-25/conserved hypothetical protein [Ricinus communis]
Unigene23344_LmYL	1104	15.3948	-	-	GO:0051321//meiotic cell cycle	gi|225446789|ref|XP_002283205.1|/4.27488e-79/PREDICTED: uncharacterized protein LOC100247266 [Vitis vinifera]
Unigene36899_LmYL	344	15.389	-	GO:0005506//iron ion binding;GO:0016706//oxidoreductase activity, acting on paired donors, with incorporation or reduction of molecular oxygen, 2-oxoglutarate as one donor, and incorporation of one atom each of oxygen into both donors	GO:0055114//oxidation-reduction process	gi|18496057|emb|CAD21846.1|/1.00749e-35/gibberellin 20-oxidase 1 [Fagus sylvatica]
Unigene16727_LmYL	220	15.3875	-	-	-	-
Unigene19189_LmYL	303	15.3563	-	-	-	-
CL4491.Contig3_LmYL	499	15.3548	GO:0009535//chloroplast thylakoid membrane	-	GO:0010103//stomatal complex morphogenesis;GO:0019344//cysteine biosynthetic process;GO:0019684//photosynthesis, light reaction	gi|225441393|ref|XP_002278312.1|/1.14268e-56/PREDICTED: uncharacterized protein LOC100241760 [Vitis vinifera]
Unigene12132_LmYL	207	15.3442	-	GO:0051670//inulinase activity;GO:0004575//sucrose alpha-glucosidase activity;GO:0031219//levanase activity	GO:0005986//sucrose biosynthetic process	gi|359475944|ref|XP_002278880.2|/1.08654e-21/PREDICTED: beta-fructofuranosidase, insoluble isoenzyme CWINV1-like isoform 1 [Vitis vinifera]
Unigene39836_LmYL	306	15.3421	-	-	-	-
CL1586.Contig3_LmYL	396	15.3379	-	GO:0020037//heme binding;GO:0016705//oxidoreductase activity, acting on paired donors, with incorporation or reduction of molecular oxygen;GO:0004497//monooxygenase activity;GO:0009055//electron carrier activity;GO:0050616	GO:0055114//oxidation-reduction process	gi|224124864|ref|XP_002319441.1|/1.90034e-42/cytochrome P450 [Populus trichocarpa]
Unigene10187_LmYL	363	15.3114	-	-	-	gi|357485609|ref|XP_003613092.1|/9.49644e-42/Zinc finger-homeodomain protein [Medicago truncatula]
Unigene11065_LmYL	202	15.309	-	-	-	-
Unigene4876_LmYL	1244	15.2953	-	GO:0032440//2-alkenal reductase [NAD(P)] activity;GO:0042802//identical protein binding;GO:0004252//serine-type endopeptidase activity	GO:0043086//negative regulation of catalytic activity;GO:0006508//proteolysis;GO:0055114//oxidation-reduction process	gi|225458649|ref|XP_002282833.1|/2.46243e-150/PREDICTED: subtilisin-like protease [Vitis vinifera]
Unigene13029_LmYL	721	15.2807	-	GO:0003677//DNA binding	GO:0045893//positive regulation of transcription, DNA-dependent	gi|255538668|ref|XP_002510399.1|/1.32502e-44/transcription factor, putative [Ricinus communis]
CL8248.Contig1_LmYL	227	15.2782	-	-	-	-
CL1130.Contig1_LmYL	258	15.2779	-	-	-	gi|359486354|ref|XP_002278871.2|/7.66805e-20/PREDICTED: transcription factor bHLH61 [Vitis vinifera]
CL6928.Contig1_LmYL	1225	15.2571	GO:0016023//cytoplasmic membrane-bounded vesicle	GO:0004872//receptor activity;GO:0016301//kinase activity;GO:0032440//2-alkenal reductase [NAD(P)] activity	GO:0016310//phosphorylation;GO:0007165//signal transduction;GO:0055114//oxidation-reduction process	gi|296086666|emb|CBI32301.3|/1.76944e-169/unnamed protein product [Vitis vinifera]
Unigene13335_LmYL	220	15.2563	GO:0009507//chloroplast;GO:0005739//mitochondrion	GO:0005524//ATP binding;GO:0001758//retinal dehydrogenase activity	GO:0046686//response to cadmium ion;GO:0055114//oxidation-reduction process	gi|388512433|gb|AFK44278.1|/6.0468e-33/unknown [Medicago truncatula]
CL7222.Contig2_LmYL	622	15.2472	-	-	-	gi|356548627|ref|XP_003542702.1|/1.23025e-103/PREDICTED: uncharacterized protein LOC100799946 [Glycine max]
Unigene37394_LmYL	255	15.2359	-	-	-	-
Unigene14013_LmYL	314	15.2087	GO:0016020//membrane;GO:0005739//mitochondrion	-	GO:0007623//circadian rhythm;GO:0019761//glucosinolate biosynthetic process;GO:0080167//response to karrikin	gi|224080606|ref|XP_002306177.1|/1.37052e-08/predicted protein [Populus trichocarpa]
Unigene38354_LmYL	244	15.174	-	-	-	-
Unigene12033_LmYL	538	15.1588	-	-	-	-
Unigene43161_LmYL	236	15.155	-	-	-	-
Unigene14829_LmYL	228	15.1344	-	-	-	gi|147780543|emb|CAN69124.1|/8.17816e-06/hypothetical protein VITISV_026287 [Vitis vinifera]
Unigene22354_LmYL	612	15.1159	GO:0016020//membrane;GO:0005783//endoplasmic reticulum	GO:0018454//acetoacetyl-CoA reductase activity;GO:0004303//estradiol 17-beta-dehydrogenase activity;GO:0045703//ketoreductase activity;GO:0000166//nucleotide binding	GO:0009790//embryo development;GO:0046520//sphingoid biosynthetic process;GO:0042761//very long-chain fatty acid biosynthetic process;GO:0016126//sterol biosynthetic process;GO:0055114//oxidation-reduction process	gi|255547938|ref|XP_002515026.1|/1.50018e-66/steroid dehydrogenase, putative [Ricinus communis]
Unigene31739_LmYL	312	15.1148	GO:0009941//chloroplast envelope;GO:0005886//plasma membrane	GO:0016491//oxidoreductase activity	GO:0046686//response to cadmium ion;GO:0055114//oxidation-reduction process	gi|62526573|gb|AAX84672.1|/6.53444e-43/aldo/keto reductase AKR [Manihot esculenta]
Unigene40283_LmYL	266	15.1136	-	-	-	-
Unigene25574_LmYL	409	15.0986	-	-	-	gi|147821595|emb|CAN74437.1|/1.26437e-14/hypothetical protein VITISV_022952 [Vitis vinifera]
Unigene37279_LmYL	319	15.0828	-	-	-	-
Unigene34003_LmYL	605	15.077	-	-	-	gi|356557374|ref|XP_003546991.1|/1.26011e-65/PREDICTED: beta-glucosidase 24-like [Glycine max]
Unigene7539_LmYL	631	15.0717	GO:0005737//cytoplasm;GO:0005634//nucleus	GO:0005515//protein binding	GO:0000278//mitotic cell cycle;GO:0006259//DNA metabolic process;GO:0022402//cell cycle process;GO:0000079//regulation of cyclin-dependent protein kinase activity	gi|1064931|emb|CAA63541.1|/9.52551e-27/cyclin A-like protein [Nicotiana tabacum]
CL9931.Contig3_LmYL	274	15.0708	-	-	-	gi|359472614|ref|XP_002280855.2|/2.87909e-06/PREDICTED: LOW QUALITY PROTEIN: MLP-like protein 28-like [Vitis vinifera]
Unigene16532_LmYL	681	15.0667	-	-	-	gi|356520219|ref|XP_003528761.1|/9.16805e-45/PREDICTED: transcription factor bHLH70-like [Glycine max]
Unigene20911_LmYL	312	15.0604	GO:0031225//anchored to membrane	GO:0004872//receptor activity;GO:0005515//protein binding;GO:0016301//kinase activity;GO:0032440//2-alkenal reductase [NAD(P)] activity	GO:0055114//oxidation-reduction process;GO:0010103//stomatal complex morphogenesis;GO:0009737//response to abscisic acid stimulus;GO:0008356//asymmetric cell division;GO:0048443//stamen development;GO:0002237//response to molecule of bacterial origin;GO:0016310//phosphorylation;GO:0042127//regulation of cell proliferation;GO:0007165//signal transduction	gi|224128468|ref|XP_002329011.1|/6.94153e-53/predicted protein [Populus trichocarpa]
CL5033.Contig1_LmYL	707	15.0377	GO:0005634//nucleus	GO:0003677//DNA binding	GO:0010224//response to UV-B;GO:0010389//regulation of G2/M transition of mitotic cell cycle;GO:0009909//regulation of flower development;GO:0000724//double-strand break repair via homologous recombination;GO:0016444//somatic cell DNA recombination;GO:0051567//histone H3-K9 methylation;GO:0031047//gene silencing by RNA;GO:0009555//pollen development;GO:0006270//DNA-dependent DNA replication initi…	gi|297733862|emb|CBI15109.3|/1.16666e-106/unnamed protein product [Vitis vinifera]
Unigene20536_LmYL	623	15.0347	-	GO:0008233//peptidase activity	GO:0044260;GO:0006508//proteolysis	gi|224138132|ref|XP_002326526.1|/3.54014e-26/predicted protein [Populus trichocarpa]
Unigene6452_LmYL	208	15.0323	-	-	-	-
Unigene29423_LmYL	541	15.0253	GO:0005829//cytosol	GO:0005506//iron ion binding	-	gi|224143464|ref|XP_002324965.1|/1.39194e-64/predicted protein [Populus trichocarpa]
Unigene25575_LmYL	382	15.0221	-	-	-	-
Unigene15853_LmYL	1126	15.0161	-	GO:0016298//lipase activity;GO:0004091//carboxylesterase activity	-	gi|359483494|ref|XP_002273045.2|/1.45319e-114/PREDICTED: GDSL esterase/lipase At5g45960 [Vitis vinifera]
Unigene38761_LmYL	632	15.014	-	-	-	gi|359491357|ref|XP_003634271.1|/2.9867e-36/PREDICTED: transcription factor TCP5-like [Vitis vinifera]
Unigene26712_LmYL	561	15.0053	-	-	-	-
CL9801.Contig2_LmYL	289	14.994	-	-	-	gi|147772276|emb|CAN71350.1|/2.24603e-11/hypothetical protein VITISV_023813 [Vitis vinifera]
Unigene13672_LmYL	267	14.9769	-	-	-	-
Unigene39758_LmYL	205	14.9658	-	-	-	-
Unigene32033_LmYL	297	14.9546	-	-	-	-
CL4011.Contig2_LmYL	507	14.9449	-	GO:0016747//transferase activity, transferring acyl groups other than amino-acyl groups	GO:0044249//cellular biosynthetic process;GO:0009628//response to abiotic stimulus;GO:0006950//response to stress;GO:0008610//lipid biosynthetic process;GO:0006631//fatty acid metabolic process	gi|225437195|ref|XP_002280864.1|/4.98548e-55/PREDICTED: 3-ketoacyl-CoA synthase 17-like [Vitis vinifera]
Unigene21874_LmYL	253	14.9103	-	-	-	gi|225429476|ref|XP_002277676.1|/1.04213e-08/PREDICTED: transcription factor MYB1R1 [Vitis vinifera]
CL9751.Contig1_LmYL	347	14.907	-	-	GO:0000226//microtubule cytoskeleton organization;GO:0006346//methylation-dependent chromatin silencing;GO:0031048//chromatin silencing by small RNA;GO:0000911//cytokinesis by cell plate formation;GO:0051567//histone H3-K9 methylation;GO:0000724//double-strand break repair via homologous recombination;GO:0048453//sepal formation;GO:0006306//DNA methylation;GO:0048451//petal formation;GO:0031507//…	gi|359482658|ref|XP_002285224.2|/4.496e-44/PREDICTED: uncharacterized protein LOC100251511 [Vitis vinifera]
CL9633.Contig1_LmYL	428	14.9039	-	-	-	-
Unigene29756_LmYL	590	14.9002	GO:0005886//plasma membrane;GO:0016021//integral to membrane	GO:0008519//ammonium transmembrane transporter activity	GO:0072488//ammonium transmembrane transport;GO:0009624//response to nematode;GO:0015843//methylammonium transport	gi|224106263|ref|XP_002314106.1|/8.15021e-91/ammonium transporter [Populus trichocarpa]
Unigene1433_LmYL	282	14.8981	-	-	-	gi|356503485|ref|XP_003520538.1|/1.16121e-07/PREDICTED: uncharacterized protein LOC100784177 [Glycine max]
Unigene40949_LmYL	230	14.8873	-	-	-	-
Unigene502_LmYL	448	14.8824	-	-	-	gi|479021|dbj|BAA06240.1|/3.72984e-30/glycine-rich cell wall protein precursor [Daucus carota]
Unigene38106_LmYL	258	14.882	-	-	-	-
Unigene15129_LmYL	381	14.879	-	-	-	-
CL3850.Contig1_LmYL	548	14.8692	GO:0005739//mitochondrion	-	GO:2000122//negative regulation of stomatal complex development	gi|225434361|ref|XP_002268576.1|/1.40005e-35/PREDICTED: EPIDERMAL PATTERNING FACTOR-like protein 4 [Vitis vinifera]
Unigene9280_LmYL	206	14.8657	-	-	-	-
Unigene22352_LmYL	952	14.859	-	-	GO:0051726//regulation of cell cycle	gi|225429023|ref|XP_002267356.1|/8.44771e-86/PREDICTED: cyclin-D4-1 [Vitis vinifera]
Unigene38599_LmYL	405	14.8415	-	-	-	gi|297744925|emb|CBI38440.3|/1.64468e-54/unnamed protein product [Vitis vinifera]
Unigene38085_LmYL	364	14.838	-	-	-	gi|224126967|ref|XP_002329350.1|/1.52672e-15/predicted protein [Populus trichocarpa]
Unigene39327_LmYL	238	14.838	-	-	-	-
Unigene21590_LmYL	674	14.8337	GO:0005779//integral to peroxisomal membrane	GO:0042802//identical protein binding	GO:0016559//peroxisome fission;GO:0006098//pentose-phosphate shunt	gi|225466121|ref|XP_002267934.1|/1.45227e-87/PREDICTED: peroxisomal membrane protein 11-4 [Vitis vinifera]
Unigene41253_LmYL	281	14.8328	-	-	-	-
Unigene41224_LmYL	267	14.8326	-	GO:0045486//naringenin 3-dioxygenase activity;GO:0052634//C-19 gibberellin 2-beta-dioxygenase activity;GO:0052635//C-20 gibberellin 2-beta-dioxygenase activity	GO:0009685//gibberellin metabolic process;GO:0055114//oxidation-reduction process	gi|359473878|ref|XP_003631372.1|/1.25243e-33/PREDICTED: gibberellin 20 oxidase 1-like [Vitis vinifera]
Unigene7354_LmYL	577	14.8304	-	-	-	gi|255555771|ref|XP_002518921.1|/1.47015e-17/conserved hypothetical protein [Ricinus communis]
Unigene16716_LmYL	1086	14.8273	GO:0009536//plastid	GO:0005525//GTP binding;GO:0003924//GTPase activity	GO:0007000//nucleolus organization;GO:0006346//methylation-dependent chromatin silencing;GO:0031048//chromatin silencing by small RNA;GO:0006275//regulation of DNA replication;GO:0000911//cytokinesis by cell plate formation;GO:0051567//histone H3-K9 methylation;GO:0006270//DNA-dependent DNA replication initiation;GO:0010389//regulation of G2/M transition of mitotic cell cycle;GO:0008283//cell pro…	gi|224117168|ref|XP_002317496.1|/1.89135e-172/predicted protein [Populus trichocarpa]
Unigene11900_LmYL	411	14.8203	-	-	-	-
Unigene39167_LmYL	214	14.8107	-	-	-	-
Unigene16844_LmYL	229	14.8061	GO:0005829//cytosol;GO:0005886//plasma membrane;GO:0005634//nucleus	-	GO:0000085//G2 phase of mitotic cell cycle;GO:0031047//gene silencing by RNA;GO:0006275//regulation of DNA replication;GO:0051567//histone H3-K9 methylation;GO:0016579//protein deubiquitination;GO:0010389//regulation of G2/M transition of mitotic cell cycle;GO:0008283//cell proliferation;GO:0006342//chromatin silencing;GO:0010388//cullin deneddylation;GO:0009640//photomorphogenesis;GO:0006306//DN…	gi|255538310|ref|XP_002510220.1|/3.42296e-23/Protein CYPRO4, putative [Ricinus communis]
Unigene3304_LmYL	229	14.8061	-	GO:0046872//metal ion binding;GO:0016491//oxidoreductase activity	-	gi|255570861|ref|XP_002526382.1|/1.39293e-16/cytochrome P450, putative [Ricinus communis]
Unigene39383_LmYL	838	14.7674	GO:0016021//integral to membrane	GO:0004872//receptor activity;GO:0005524//ATP binding;GO:0032440//2-alkenal reductase [NAD(P)] activity;GO:0004693//cyclin-dependent protein kinase activity	GO:0007049//cell cycle;GO:0006468//protein phosphorylation;GO:0055114//oxidation-reduction process	gi|255559557|ref|XP_002520798.1|/3.83059e-137/Nodulation receptor kinase precursor, putative [Ricinus communis]
CL1553.Contig3_LmYL	266	14.76	-	-	-	gi|124484371|dbj|BAF46296.1|/1.06764e-08/cytochrome P450 [Ipomoea nil]
Unigene4446_LmYL	475	14.7535	-	GO:0016787//hydrolase activity	GO:0000041//transition metal ion transport	gi|224077844|ref|XP_002305433.1|/5.47295e-39/predicted protein [Populus trichocarpa]
Unigene25673_LmYL	668	14.7535	-	GO:0004871//signal transducer activity	GO:0007165//signal transduction;GO:0009416//response to light stimulus	gi|255584886|ref|XP_002533158.1|/2.78675e-75/Root phototropism protein, putative [Ricinus communis]
Unigene20385_LmYL	535	14.7518	-	-	-	-
Unigene18248_LmYL	669	14.7513	-	GO:0047526;GO:0000166//nucleotide binding	GO:0009807//lignan biosynthetic process;GO:0055114//oxidation-reduction process	gi|357484709|ref|XP_003612642.1|/2.79429e-99/Isoflavone reductase-like protein [Medicago truncatula]
CL2375.Contig2_LmYL	1088	14.7477	-	-	-	gi|147790299|emb|CAN69978.1|/5.17741e-37/hypothetical protein VITISV_011280 [Vitis vinifera]
Unigene13030_LmYL	210	14.7384	GO:0005634//nucleus	GO:0043565//sequence-specific DNA binding;GO:0003700//sequence-specific DNA binding transcription factor activity	GO:0010103//stomatal complex morphogenesis;GO:0009737//response to abscisic acid stimulus;GO:0045893//positive regulation of transcription, DNA-dependent	gi|312282989|dbj|BAJ34360.1|/6.78474e-24/unnamed protein product [Thellungiella halophila]
Unigene22004_LmYL	797	14.7348	-	GO:0019901//protein kinase binding;GO:0004693//cyclin-dependent protein kinase activity	GO:0010440//stomatal lineage progression;GO:0000079//regulation of cyclin-dependent protein kinase activity	gi|224095750|ref|XP_002310464.1|/5.74785e-87/predicted protein [Populus trichocarpa]
Unigene16531_LmYL	286	14.7334	-	GO:0003700//sequence-specific DNA binding transcription factor activity;GO:0003677//DNA binding	GO:0006355//regulation of transcription, DNA-dependent	gi|359489477|ref|XP_002267819.2|/1.23082e-25/PREDICTED: transcription factor bHLH70-like [Vitis vinifera]
Unigene3861_LmYL	241	14.7324	-	-	-	-
Unigene41348_LmYL	289	14.7183	-	-	-	gi|225452274|ref|XP_002272025.1|/3.12364e-13/PREDICTED: uncharacterized protein LOC100250829 [Vitis vinifera]
Unigene17185_LmYL	335	14.7167	-	GO:0004871//signal transducer activity	GO:0019252//starch biosynthetic process;GO:0007165//signal transduction;GO:0009638//phototropism;GO:0000023//maltose metabolic process	gi|255553023|ref|XP_002517554.1|/5.41128e-29/signal transducer, putative [Ricinus communis]
Unigene4780_LmYL	231	14.7005	-	-	-	-
Unigene11829_LmYL	694	14.6984	-	GO:0003700//sequence-specific DNA binding transcription factor activity	GO:0048443//stamen development;GO:0006355//regulation of transcription, DNA-dependent	gi|359483135|ref|XP_002272047.2|/1.80515e-104/PREDICTED: tubby-like protein 8-like [Vitis vinifera]
Unigene12344_LmYL	309	14.6958	-	-	-	gi|351727799|ref|NP_001237429.1|/6.37331e-14/uncharacterized protein LOC100305838 [Glycine max]
Unigene37165_LmYL	264	14.6884	-	-	-	-
Unigene28742_LmYL	497	14.6882	GO:0016023//cytoplasmic membrane-bounded vesicle	-	GO:0019252//starch biosynthetic process;GO:0006098//pentose-phosphate shunt;GO:0000023//maltose metabolic process	gi|224089815|ref|XP_002308821.1|/3.18772e-19/predicted protein [Populus trichocarpa]
CL5781.Contig1_LmYL	327	14.6845	-	-	-	-
Unigene36609_LmYL	608	14.6828	-	-	GO:0006869//lipid transport	gi|359472932|ref|XP_003631218.1|/4.66233e-28/PREDICTED: probable non-specific lipid-transfer protein AKCS9-like [Vitis vinifera]
Unigene16571_LmYL	297	14.6789	-	-	-	-
Unigene22155_LmYL	504	14.668	-	-	GO:0016572//histone phosphorylation;GO:0000911//cytokinesis by cell plate formation;GO:0042127//regulation of cell proliferation;GO:0000226//microtubule cytoskeleton organization	gi|225436926|ref|XP_002275123.1|/2.98238e-36/PREDICTED: uncharacterized protein LOC100261455 [Vitis vinifera]
CL11083.Contig1_LmYL	1391	14.6628	-	-	-	gi|238480901|ref|NP_001154263.1|/8.93937e-19/bifunctional inhibitor/lipid-transfer protein/seed storage 2S albumin-like protein [Arabidopsis thaliana]
Unigene43321_LmYL	427	14.6621	-	-	-	-
Unigene24587_LmYL	1978	14.6613	-	-	GO:0051322//anaphase;GO:0000911//cytokinesis by cell plate formation;GO:0008283//cell proliferation;GO:0000226//microtubule cytoskeleton organization;GO:0048451//petal formation;GO:0048453//sepal formation	gi|225424667|ref|XP_002264073.1|/0/PREDICTED: uncharacterized protein LOC100260333 [Vitis vinifera]
Unigene24763_LmYL	1365	14.64	-	-	GO:0008356//asymmetric cell division	gi|225458643|ref|XP_002284836.1|/3.1142e-109/PREDICTED: heat stress transcription factor B-4 [Vitis vinifera]
Unigene38267_LmYL	257	14.6397	-	-	-	-
Unigene14427_LmYL	241	14.6393	-	-	-	-
Unigene7290_LmYL	323	14.6319	-	-	GO:0000911//cytokinesis by cell plate formation;GO:0048453//sepal formation;GO:0051322//anaphase;GO:0048451//petal formation;GO:0006355//regulation of transcription, DNA-dependent;GO:0000226//microtubule cytoskeleton organization	gi|297742563|emb|CBI34712.3|/6.25729e-30/unnamed protein product [Vitis vinifera]
Unigene41227_LmYL	308	14.6265	-	-	-	-
Unigene25498_LmYL	246	14.6097	-	-	-	-
Unigene25029_LmYL	756	14.6066	GO:0000808//origin recognition complex;GO:0009536//plastid;GO:0005634//nucleus	GO:0010385//double-stranded methylated DNA binding;GO:0017111//nucleoside-triphosphatase activity;GO:0008270//zinc ion binding;GO:0005524//ATP binding;GO:0005515//protein binding	GO:0006355//regulation of transcription, DNA-dependent;GO:0006260//DNA replication;GO:0009567//double fertilization forming a zygote and endosperm	gi|359478739|ref|XP_002282859.2|/4.96804e-122/PREDICTED: origin recognition complex subunit 1-like [Vitis vinifera]
Unigene18860_LmYL	263	14.6064	-	-	-	-
CL7879.Contig3_LmYL	2372	14.6034	-	-	GO:0006351//transcription, DNA-dependent;GO:0050794//regulation of cellular process	gi|359492526|ref|XP_002285467.2|/0/PREDICTED: AP2-like ethylene-responsive transcription factor ANT-like [Vitis vinifera]
CL1288.Contig1_LmYL	1472	14.5975	-	GO:0016614//oxidoreductase activity, acting on CH-OH group of donors	-	gi|359483744|ref|XP_003633009.1|/2.04542e-126/PREDICTED: LOW QUALITY PROTEIN: reticuline oxidase-like protein-like [Vitis vinifera]
Unigene29617_LmYL	761	14.5971	GO:0030173//integral to Golgi membrane;GO:0005783//endoplasmic reticulum;GO:0005886//plasma membrane	GO:0016760//cellulose synthase (UDP-forming) activity	GO:0000226//microtubule cytoskeleton organization;GO:0042127//regulation of cell proliferation;GO:0009414//response to water deprivation;GO:0000911//cytokinesis by cell plate formation;GO:0007047//cellular cell wall organization;GO:0051329//interphase of mitotic cell cycle;GO:0000724//double-strand break repair via homologous recombination;GO:0009651//response to salt stress;GO:0048767//root hair…	gi|225437481|ref|XP_002274010.1|/4.88596e-117/PREDICTED: cellulose synthase-like protein D5-like [Vitis vinifera]
CL4161.Contig1_LmYL	316	14.5895	-	-	-	gi|356505753|ref|XP_003521654.1|/1.97226e-07/PREDICTED: uncharacterized protein LOC100790028 [Glycine max]
Unigene37691_LmYL	737	14.5792	-	-	GO:0006259//DNA metabolic process;GO:0022402//cell cycle process;GO:0006342//chromatin silencing;GO:0016570//histone modification;GO:0043414//macromolecule methylation	gi|147815347|emb|CAN76723.1|/7.59118e-35/hypothetical protein VITISV_042980 [Vitis vinifera]
Unigene16912_LmYL	1631	14.5737	-	-	GO:0000911//cytokinesis by cell plate formation;GO:0048453//sepal formation;GO:0051322//anaphase;GO:0048451//petal formation;GO:0006355//regulation of transcription, DNA-dependent;GO:0000226//microtubule cytoskeleton organization	gi|255537295|ref|XP_002509714.1|/0/DELLA protein RGL1, putative [Ricinus communis]
CL1323.Contig1_LmYL	1196	14.5711	-	-	-	gi|225449309|ref|XP_002281465.1|/1.6637e-39/PREDICTED: uncharacterized protein LOC100256408 [Vitis vinifera]
Unigene30776_LmYL	1064	14.5673	GO:0005874//microtubule	GO:0005524//ATP binding;GO:0003777//microtubule motor activity	GO:0007018//microtubule-based movement;GO:0000910//cytokinesis	gi|297741339|emb|CBI32470.3|/6.42352e-125/unnamed protein product [Vitis vinifera]
Unigene13619_LmYL	390	14.5616	-	-	-	-
Unigene23759_LmYL	255	14.5579	-	-	-	-
Unigene24720_LmYL	581	14.5504	GO:0005886//plasma membrane	-	-	gi|357464519|ref|XP_003602541.1|/1.48902e-65/hypothetical protein MTR_3g095480 [Medicago truncatula]
Unigene6807_LmYL	839	14.5475	-	-	-	gi|359491682|ref|XP_003634304.1|/1.5408e-77/PREDICTED: uncharacterized protein At5g01610-like [Vitis vinifera]
Unigene19190_LmYL	310	14.5391	GO:0005794//Golgi apparatus	-	GO:0045492//xylan biosynthetic process;GO:0009834//secondary cell wall biogenesis;GO:0010413//glucuronoxylan metabolic process	gi|255585115|ref|XP_002533263.1|/4.87987e-14/conserved hypothetical protein [Ricinus communis]
Unigene39001_LmYL	242	14.5338	-	-	-	-
Unigene38585_LmYL	363	14.5338	-	-	-	-
Unigene39672_LmYL	278	14.5264	-	-	-	-
Unigene38162_LmYL	331	14.5226	GO:0005739//mitochondrion;GO:0016021//integral to membrane;GO:0009941//chloroplast envelope	GO:0015120//phosphoglycerate transmembrane transporter activity;GO:0015121//phosphoenolpyruvate:phosphate antiporter activity	GO:0015713//phosphoglycerate transport;GO:0009718//anthocyanin biosynthetic process;GO:0006863//purine base transport;GO:0015714//phosphoenolpyruvate transport	gi|296087639|emb|CBI34895.3|/1.99168e-47/unnamed protein product [Vitis vinifera]
Unigene39393_LmYL	995	14.5197	-	-	-	gi|255546519|ref|XP_002514319.1|/7.51959e-24/hypothetical protein RCOM_1053120 [Ricinus communis]
Unigene29368_LmYL	402	14.5178	GO:0009531	-	GO:0009834//secondary cell wall biogenesis;GO:0009808//lignin metabolic process;GO:0009830//cell wall modification involved in abscission	gi|298204465|emb|CBI16945.3|/1.96091e-23/unnamed protein product [Vitis vinifera]
Unigene40869_LmYL	245	14.516	-	-	-	-
Unigene40632_LmYL	455	14.516	-	-	-	-
Unigene11711_LmYL	368	14.5141	GO:0009506//plasmodesma;GO:0009536//plastid	-	GO:0009793//embryo development ending in seed dormancy;GO:0007076//mitotic chromosome condensation;GO:0009408//response to heat	gi|225466033|ref|XP_002267656.1|/1.41394e-37/PREDICTED: condensin complex subunit 3 [Vitis vinifera]
Unigene7855_LmYL	388	14.5048	-	-	-	gi|225447396|ref|XP_002281293.1|/4.04428e-08/PREDICTED: uncharacterized protein LOC100253416 [Vitis vinifera]
Unigene24718_LmYL	353	14.5037	-	GO:0046872//metal ion binding	-	gi|225452208|ref|XP_002270991.1|/1.44274e-26/PREDICTED: UPF0392 protein RCOM_0530710-like [Vitis vinifera]
Unigene43097_LmYL	266	14.4969	-	-	-	-
Unigene38826_LmYL	321	14.4888	GO:0016020//membrane;GO:0009536//plastid	-	GO:0006661//phosphatidylinositol biosynthetic process	gi|356508015|ref|XP_003522758.1|/8.78185e-24/PREDICTED: uncharacterized protein LOC100793388 [Glycine max]
Unigene26998_LmYL	1091	14.4846	-	-	-	gi|147766634|emb|CAN71843.1|/1.29485e-112/hypothetical protein VITISV_036263 [Vitis vinifera]
Unigene26912_LmYL	376	14.483	-	GO:0005515//protein binding	GO:0044238//primary metabolic process;GO:0051726//regulation of cell cycle;GO:0044260	gi|255567453|ref|XP_002524706.1|/1.72388e-19/cyclin d, putative [Ricinus communis]
Unigene39665_LmYL	558	14.4754	GO:0005739//mitochondrion	-	-	gi|297737955|emb|CBI27156.3|/7.39621e-88/unnamed protein product [Vitis vinifera]
Unigene9083_LmYL	397	14.4718	GO:0016020//membrane;GO:0005783//endoplasmic reticulum	GO:0016747//transferase activity, transferring acyl groups other than amino-acyl groups	GO:0006633//fatty acid biosynthetic process;GO:0009409//response to cold;GO:0009416//response to light stimulus	gi|225448813|ref|XP_002276028.1|/6.09904e-49/PREDICTED: 3-ketoacyl-CoA synthase 12-like [Vitis vinifera]
Unigene16554_LmYL	524	14.4699	GO:0005751//mitochondrial respiratory chain complex IV	GO:0004129//cytochrome-c oxidase activity;GO:0016787//hydrolase activity	GO:0045132//meiotic chromosome segregation;GO:0007062//sister chromatid cohesion;GO:0009630//gravitropism;GO:0031048//chromatin silencing by small RNA	gi|359475989|ref|XP_002280362.2|/2.66774e-86/PREDICTED: uncharacterized protein LOC100256089 [Vitis vinifera]
Unigene18661_LmYL	723	14.4694	-	-	-	-
Unigene30880_LmYL	328	14.4577	-	-	-	gi|255555188|ref|XP_002518631.1|/3.92323e-11/conserved hypothetical protein [Ricinus communis]
Unigene17254_LmYL	351	14.4379	-	-	-	-
CL1288.Contig7_LmYL	259	14.4359	GO:0005618//cell wall	GO:0050660//flavin adenine dinucleotide binding;GO:0008762//UDP-N-acetylmuramate dehydrogenase activity	GO:0006979//response to oxidative stress;GO:0009793//embryo development ending in seed dormancy;GO:0010197//polar nucleus fusion;GO:0055114//oxidation-reduction process	gi|147815448|emb|CAN72775.1|/8.16612e-22/hypothetical protein VITISV_004087 [Vitis vinifera]
Unigene19869_LmYL	373	14.4242	-	-	-	gi|255582625|ref|XP_002532093.1|/6.14556e-09/Protein WUSCHEL, putative [Ricinus communis]
Unigene14374_LmYL	542	14.4212	-	-	-	gi|225440568|ref|XP_002273523.1|/2.39643e-32/PREDICTED: uncharacterized protein LOC100242619 [Vitis vinifera]
Unigene17899_LmYL	375	14.4165	-	-	-	-
Unigene12310_LmYL	1206	14.4093	GO:0005794//Golgi apparatus	GO:0042285//xylosyltransferase activity	GO:0009834//secondary cell wall biogenesis;GO:0010417//glucuronoxylan biosynthetic process	gi|60657596|gb|AAX33319.1|/1.87169e-131/secondary cell wall-related glycosyltransferase family 43 [Populus tremula x Populus tremuloides]
Unigene17689_LmYL	453	14.4069	GO:0005872//minus-end kinesin complex;GO:0009524//phragmoplast;GO:0005876//spindle microtubule;GO:0005634//nucleus	GO:0003700//sequence-specific DNA binding transcription factor activity;GO:0008569//minus-end-directed microtubule motor activity;GO:0005515//protein binding;GO:0005524//ATP binding;GO:0003677//DNA binding	GO:0006346//methylation-dependent chromatin silencing;GO:0000911//cytokinesis by cell plate formation;GO:0048439//flower morphogenesis;GO:0010051//xylem and phloem pattern formation;GO:0000280//nuclear division;GO:0007018//microtubule-based movement;GO:0010094//specification of carpel identity;GO:0010332//response to gamma radiation;GO:0006306//DNA methylation;GO:0009736//cytokinin mediated signa…	gi|225469002|ref|XP_002265300.1|/3.87756e-57/PREDICTED: kinesin-1-like [Vitis vinifera]
CL7023.Contig1_LmYL	453	14.4069	-	-	-	gi|359483056|ref|XP_002269682.2|/2.35243e-54/PREDICTED: hydroxycinnamoyl-Coenzyme A shikimate/quinate hydroxycinnamoyltransferase-like [Vitis vinifera]
Unigene12059_LmYL	265	14.4028	GO:0005739//mitochondrion;GO:0009536//plastid	GO:0000156//two-component response regulator activity;GO:0005515//protein binding;GO:0016301//kinase activity	GO:0000160//two-component signal transduction system (phosphorelay);GO:0035556//intracellular signal transduction;GO:0006355//regulation of transcription, DNA-dependent;GO:0007623//circadian rhythm;GO:0016310//phosphorylation;GO:0009736//cytokinin mediated signaling pathway	gi|255559713|ref|XP_002520876.1|/9.26666e-37/two-component system sensor histidine kinase/response regulator, putative [Ricinus communis]
Unigene40280_LmYL	323	14.3974	-	GO:0004672//protein kinase activity;GO:0004872//receptor activity;GO:0005524//ATP binding	GO:0006952//defense response;GO:0006468//protein phosphorylation;GO:0050789//regulation of biological process;GO:0009793//embryo development ending in seed dormancy	gi|359483763|ref|XP_002265984.2|/4.95795e-27/PREDICTED: probable LRR receptor-like serine/threonine-protein kinase At2g24230-like [Vitis vinifera]
Unigene11280_LmYL	381	14.3936	-	-	-	gi|255563808|ref|XP_002522905.1|/7.93094e-25/hypothetical protein RCOM_0864030 [Ricinus communis]
Unigene38214_LmYL	309	14.3739	GO:0016021//integral to membrane	GO:0004872//receptor activity;GO:0005524//ATP binding;GO:0004693//cyclin-dependent protein kinase activity	GO:0007049//cell cycle;GO:0006468//protein phosphorylation	gi|224109228|ref|XP_002315129.1|/4.38306e-39/predicted protein [Populus trichocarpa]
Unigene18806_LmYL	368	14.3697	-	-	-	-
Unigene28829_LmYL	894	14.3648	GO:0005775//vacuolar lumen;GO:0005886//plasma membrane	GO:0015416//organic phosphonate transmembrane-transporting ATPase activity;GO:0005524//ATP binding	GO:0007034//vacuolar transport;GO:0006200//ATP catabolic process;GO:0009624//response to nematode;GO:0006865//amino acid transport	gi|255568217|ref|XP_002525084.1|/9.83221e-126/ATP-binding cassette transporter, putative [Ricinus communis]
Unigene39011_LmYL	548	14.3546	GO:0016023//cytoplasmic membrane-bounded vesicle	-	GO:2000123//positive regulation of stomatal complex development;GO:0007267//cell-cell signaling;GO:0010375//stomatal complex patterning;GO:0016556//mRNA modification	gi|363806730|ref|NP_001242272.1|/4.82307e-28/uncharacterized protein LOC100807266 [Glycine max]
Unigene40519_LmYL	373	14.3502	GO:0009506//plasmodesma;GO:0009507//chloroplast;GO:0005773//vacuole;GO:0016020//membrane	GO:0016787//hydrolase activity	GO:0009684//indoleacetic acid biosynthetic process;GO:0030003//cellular cation homeostasis;GO:0070838//divalent metal ion transport;GO:0019761//glucosinolate biosynthetic process;GO:0019344//cysteine biosynthetic process	gi|255549796|ref|XP_002515949.1|/1.97238e-15/Stem 28 kDa glycoprotein precursor, putative [Ricinus communis]
Unigene11149_LmYL	276	14.3442	-	-	-	gi|255578595|ref|XP_002530159.1|/7.57655e-07/conserved hypothetical protein [Ricinus communis]
Unigene6162_LmYL	596	14.333	-	-	-	-
Unigene10964_LmYL	736	14.3312	-	-	-	gi|225441014|ref|XP_002277536.1|/3.73267e-66/PREDICTED: uncharacterized protein LOC100254577 [Vitis vinifera]
Unigene24824_LmYL	458	14.3297	GO:0016023//cytoplasmic membrane-bounded vesicle	GO:0008810//cellulase activity;GO:0030246//carbohydrate binding	GO:0010054//trichoblast differentiation;GO:0005975//carbohydrate metabolic process	gi|297737936|emb|CBI27137.3|/1.23628e-58/unnamed protein product [Vitis vinifera]
Unigene6109_LmYL	279	14.3286	-	-	-	gi|225424520|ref|XP_002281819.1|/1.11952e-18/PREDICTED: uncharacterized protein LOC100242197 [Vitis vinifera]
Unigene14928_LmYL	339	14.3276	-	-	-	-
Unigene23086_LmYL	339	14.3276	GO:0005875//microtubule associated complex;GO:0005874//microtubule	GO:0003777//microtubule motor activity;GO:0005524//ATP binding	GO:0000911//cytokinesis by cell plate formation;GO:0051329//interphase of mitotic cell cycle;GO:0051322//anaphase;GO:0016572//histone phosphorylation;GO:0007112//male meiosis cytokinesis;GO:0010245//radial microtubular system formation;GO:0007018//microtubule-based movement;GO:0009555//pollen development;GO:0010583;GO:0009558//embryo sac cellularization;GO:0008283//cell proliferation	gi|19570247|dbj|BAB86283.1|/2.32282e-56/kinesin-like protein NACK1 [Nicotiana tabacum]
CL1034.Contig3_LmYL	339	14.3276	GO:0005737//cytoplasm;GO:0005634//nucleus	GO:0016538//cyclin-dependent protein kinase regulator activity;GO:0019901//protein kinase binding	GO:0045736//negative regulation of cyclin-dependent protein kinase activity;GO:0010440//stomatal lineage progression;GO:0010389//regulation of G2/M transition of mitotic cell cycle;GO:0051301//cell division;GO:0042023//DNA endoreduplication	gi|2190263|dbj|BAA20412.1|/4.22813e-50/A-type cyclin [Catharanthus roseus]
Unigene6791_LmYL	500	14.3234	-	GO:0005507//copper ion binding	GO:0006825//copper ion transport	gi|224137006|ref|XP_002322470.1|/1.39359e-62/predicted protein [Populus trichocarpa]
Unigene21947_LmYL	820	14.3234	GO:0005634//nucleus	GO:0016773//phosphotransferase activity, alcohol group as acceptor;GO:0016301//kinase activity;GO:0005524//ATP binding	GO:0016310//phosphorylation;GO:0006139//nucleobase-containing compound metabolic process	gi|359493253|ref|XP_002272639.2|/1.09901e-72/PREDICTED: uncharacterized protein LOC100233118 [Vitis vinifera]
Unigene25576_LmYL	440	14.3234	-	-	-	gi|147778922|emb|CAN64818.1|/2.79442e-17/hypothetical protein VITISV_020980 [Vitis vinifera]
CL4555.Contig3_LmYL	482	14.3174	GO:0016021//integral to membrane;GO:0005743//mitochondrial inner membrane;GO:0009941//chloroplast envelope;GO:0042651//thylakoid membrane	GO:0005347//ATP transmembrane transporter activity	GO:0010117//photoprotection;GO:0015867//ATP transport;GO:0010206//photosystem II repair;GO:0009624//response to nematode	gi|297740211|emb|CBI30393.3|/1.71313e-51/unnamed protein product [Vitis vinifera]
CL4859.Contig3_LmYL	342	14.3149	-	-	-	-
Unigene24912_LmYL	624	14.3141	-	GO:0016757//transferase activity, transferring glycosyl groups	-	gi|224094703|ref|XP_002310202.1|/9.23013e-59/predicted protein [Populus trichocarpa]
Unigene18496_LmYL	886	14.3136	-	GO:0004091//carboxylesterase activity	GO:0010103//stomatal complex morphogenesis;GO:0006629//lipid metabolic process	gi|225460231|ref|XP_002278194.1|/2.83295e-133/PREDICTED: GDSL esterase/lipase At1g33811 [Vitis vinifera]
Unigene4495_LmYL	363	14.3114	-	-	GO:0009741//response to brassinosteroid stimulus	gi|225456201|ref|XP_002282848.1|/3.74303e-30/PREDICTED: uncharacterized protein At3g17950 [Vitis vinifera]
Unigene22293_LmYL	445	14.3071	-	-	-	gi|224120454|ref|XP_002331052.1|/1.57069e-20/predicted protein [Populus trichocarpa]
Unigene37657_LmYL	346	14.2982	-	-	-	-
Unigene22183_LmYL	328	14.2878	GO:0005634//nucleus	GO:0008094//DNA-dependent ATPase activity;GO:0003677//DNA binding;GO:0005515//protein binding;GO:0005524//ATP binding	GO:0006268//DNA unwinding involved in replication;GO:0006270//DNA-dependent DNA replication initiation	gi|359495513|ref|XP_003635008.1|/3.1724e-53/PREDICTED: DNA replication licensing factor MCM6 [Vitis vinifera]
Unigene15478_LmYL	308	14.2854	-	-	-	-
Unigene18237_LmYL	535	14.2824	-	-	GO:0000245//spliceosome assembly	gi|297739751|emb|CBI29933.3|/8.32671e-70/unnamed protein product [Vitis vinifera]
Unigene42531_LmYL	331	14.2746	GO:0005634//nucleus	-	GO:0007067//mitosis;GO:0030261//chromosome condensation	gi|224110438|ref|XP_002315519.1|/2.12055e-49/predicted protein [Populus trichocarpa]
Unigene27179_LmYL	290	14.2728	-	-	-	-
Unigene40153_LmYL	415	14.2703	GO:0005737//cytoplasm	GO:0005515//protein binding;GO:0004693//cyclin-dependent protein kinase activity	GO:0010332//response to gamma radiation;GO:0010440//stomatal lineage progression;GO:0045859//regulation of protein kinase activity;GO:0051726//regulation of cell cycle	gi|359494635|ref|XP_002264188.2|/1.98651e-39/PREDICTED: putative cyclin-B3-1-like [Vitis vinifera]
Unigene37991_LmYL	312	14.2668	-	-	-	gi|224057180|ref|XP_002299159.1|/4.42391e-07/predicted protein [Populus trichocarpa]
Unigene30616_LmYL	1068	14.257	-	GO:0004519//endonuclease activity;GO:0052659//inositol-1,3,4,5-tetrakisphosphate 5-phosphatase activity;GO:0052658//inositol-1,4,5-trisphosphate 5-phosphatase activity;GO:0004445//inositol-polyphosphate 5-phosphatase activity;GO:0004527//exonuclease activity	GO:0046855//inositol phosphate dephosphorylation;GO:0009944//polarity specification of adaxial/abaxial axis;GO:0048519;GO:0009850//auxin metabolic process;GO:0010014//meristem initiation;GO:0010305//leaf vascular tissue pattern formation;GO:0009887//organ morphogenesis;GO:0009737//response to abscisic acid stimulus;GO:0046854//phosphatidylinositol phosphorylation;GO:0048439//flower morphogenesis;…	gi|297737083|emb|CBI26284.3|/2.36353e-135/unnamed protein product [Vitis vinifera]
CL8735.Contig2_LmYL	903	14.253	GO:0009535//chloroplast thylakoid membrane	-	-	gi|225469778|ref|XP_002274430.1|/1.86551e-47/PREDICTED: uncharacterized protein LOC100261101 [Vitis vinifera]
Unigene43375_LmYL	441	14.253	-	-	-	-
Unigene38764_LmYL	315	14.253	GO:0005634//nucleus	GO:0003700//sequence-specific DNA binding transcription factor activity;GO:0003677//DNA binding;GO:0046983//protein dimerization activity	GO:0006355//regulation of transcription, DNA-dependent	gi|225451817|ref|XP_002281532.1|/5.71818e-31/PREDICTED: FUL-like protein isoform 2 [Vitis vinifera]
Unigene4962_LmYL	421	14.2496	-	-	-	-
Unigene1124_LmYL	360	14.2409	-	-	-	gi|224125986|ref|XP_002329633.1|/2.8024e-17/predicted protein [Populus trichocarpa]
Unigene42956_LmYL	403	14.2386	-	GO:0005515//protein binding;GO:0044212//transcription regulatory region DNA binding	GO:0009740//gibberellic acid mediated signaling pathway;GO:0009910//negative regulation of flower development;GO:0006355//regulation of transcription, DNA-dependent;GO:0009416//response to light stimulus;GO:0010187//negative regulation of seed germination;GO:0010255//glucose mediated signaling pathway;GO:0009735//response to cytokinin stimulus;GO:0010380//regulation of chlorophyll biosynthetic pr…	gi|255546095|ref|XP_002514107.1|/1.18414e-36/hypothetical protein RCOM_1046780 [Ricinus communis]
Unigene30064_LmYL	1234	14.2342	-	-	-	gi|225440226|ref|XP_002278583.1|/5.71607e-75/PREDICTED: uncharacterized protein LOC100249911 [Vitis vinifera]
Unigene39992_LmYL	342	14.2275	-	-	GO:0000278//mitotic cell cycle;GO:0031047//gene silencing by RNA;GO:0009908//flower development;GO:0000226//microtubule cytoskeleton organization;GO:0006261//DNA-dependent DNA replication;GO:0006342//chromatin silencing;GO:0000279//M phase;GO:0051726//regulation of cell cycle;GO:0034968//histone lysine methylation	gi|359492534|ref|XP_002283486.2|/9.75831e-31/PREDICTED: uncharacterized protein LOC100254027 [Vitis vinifera]
Unigene15572_LmYL	750	14.2239	-	-	-	gi|147779179|emb|CAN71735.1|/1.13387e-25/hypothetical protein VITISV_043194 [Vitis vinifera]
CL5884.Contig1_LmYL	451	14.2207	GO:0009505//plant-type cell wall;GO:0016023//cytoplasmic membrane-bounded vesicle	GO:0042802//identical protein binding;GO:0004252//serine-type endopeptidase activity	GO:0051322//anaphase;GO:0000911//cytokinesis by cell plate formation;GO:0006508//proteolysis;GO:0043086//negative regulation of catalytic activity	gi|296089234|emb|CBI39006.3|/2.61038e-66/unnamed protein product [Vitis vinifera]
Unigene1231_LmYL	368	14.2092	-	-	-	-
Unigene40770_LmYL	456	14.2047	-	GO:0005506//iron ion binding;GO:0016706//oxidoreductase activity, acting on paired donors, with incorporation or reduction of molecular oxygen, 2-oxoglutarate as one donor, and incorporation of one atom each of oxygen into both donors	GO:0009987//cellular process;GO:0055114//oxidation-reduction process	gi|302141747|emb|CBI18950.3|/4.16208e-43/unnamed protein product [Vitis vinifera]
Unigene30808_LmYL	590	14.1956	-	-	-	-
Unigene43696_LmYL	307	14.1906	-	-	-	-
Unigene5157_LmYL	594	14.1859	GO:0005886//plasma membrane	GO:0005515//protein binding	GO:0009785//blue light signaling pathway;GO:0016049//cell growth;GO:0009638//phototropism;GO:0071554;GO:0016043//cellular component organization	gi|356574935|ref|XP_003555598.1|/2.63411e-44/PREDICTED: root phototropism protein 3-like [Glycine max]
Unigene8624_LmYL	1199	14.1726	-	GO:0003676//nucleic acid binding;GO:0000166//nucleotide binding	-	gi|359492447|ref|XP_003634414.1|/1.52707e-117/PREDICTED: uncharacterized protein LOC100253997 [Vitis vinifera]
Unigene31738_LmYL	311	14.1719	-	GO:0050236//pyridoxine:NADP 4-dehydrogenase activity	GO:0055114//oxidation-reduction process	gi|168046932|ref|XP_001775926.1|/2.04074e-28/predicted protein [Physcomitrella patens subsp. patens]
Unigene40422_LmYL	470	14.1611	GO:0005886//plasma membrane;GO:0016021//integral to membrane	GO:0004872//receptor activity;GO:0016787//hydrolase activity;GO:0005524//ATP binding;GO:0032440//2-alkenal reductase [NAD(P)] activity;GO:0004674//protein serine/threonine kinase activity	GO:0006468//protein phosphorylation;GO:0055114//oxidation-reduction process	gi|302142597|emb|CBI19800.3|/5.34951e-76/unnamed protein product [Vitis vinifera]
CL4270.Contig1_LmYL	795	14.1398	-	-	-	gi|225461193|ref|XP_002283181.1|/2.42047e-53/PREDICTED: uncharacterized protein LOC100265933 [Vitis vinifera]
CL9397.Contig1_LmYL	1273	14.1387	GO:0009505//plant-type cell wall	GO:0030599//pectinesterase activity;GO:0045330	GO:0016572//histone phosphorylation;GO:0042545//cell wall modification	gi|359474375|ref|XP_002266321.2|/3.08266e-172/PREDICTED: probable pectinesterase 68-like [Vitis vinifera]
Unigene42664_LmYL	321	14.1262	GO:0005739//mitochondrion;GO:0016021//integral to membrane;GO:0009941//chloroplast envelope	GO:0015120//phosphoglycerate transmembrane transporter activity;GO:0015121//phosphoenolpyruvate:phosphate antiporter activity	GO:0015713//phosphoglycerate transport;GO:0009718//anthocyanin biosynthetic process;GO:0006863//purine base transport;GO:0015714//phosphoenolpyruvate transport	gi|255560860|ref|XP_002521443.1|/1.59302e-41/Triose phosphate/phosphate translocator, non-green plastid, chloroplast precursor, putative [Ricinus communis]
Unigene3926_LmYL	326	14.1039	GO:0005886//plasma membrane	GO:0004871//signal transducer activity;GO:0005515//protein binding	GO:0009825//multidimensional cell growth;GO:0046777//protein autophosphorylation;GO:0009785//blue light signaling pathway;GO:0048767//root hair elongation;GO:0009638//phototropism;GO:0000271//polysaccharide biosynthetic process;GO:0009932//cell tip growth;GO:0043481//anthocyanin accumulation in tissues in response to UV light;GO:0010155//regulation of proton transport;GO:0010817//regulation of ho…	gi|224125298|ref|XP_002319551.1|/1.58572e-33/predicted protein [Populus trichocarpa]
Unigene4561_LmYL	702	14.0969	-	GO:0003824//catalytic activity	-	gi|147837629|emb|CAN72487.1|/1.34488e-46/hypothetical protein VITISV_020885 [Vitis vinifera]
Unigene10339_LmYL	352	14.0928	-	-	-	gi|159025735|emb|CAN88868.1|/4.07528e-13/D6-type cyclin [Populus trichocarpa]
Unigene20644_LmYL	399	14.0925	-	-	-	gi|147790299|emb|CAN69978.1|/1.15393e-23/hypothetical protein VITISV_011280 [Vitis vinifera]
CL5996.Contig1_LmYL	329	14.0907	-	GO:0032440//2-alkenal reductase [NAD(P)] activity;GO:0042578//phosphoric ester hydrolase activity	GO:0055114//oxidation-reduction process;GO:0005975//carbohydrate metabolic process	gi|222619589|gb|EEE55721.1|/2.59519e-55/hypothetical protein OsJ_04198 [Oryza sativa Japonica Group]
Unigene25506_LmYL	614	14.0837	-	-	-	gi|359476519|ref|XP_003631853.1|/3.29035e-45/PREDICTED: uncharacterized protein LOC100853115 [Vitis vinifera]
Unigene36135_LmYL	1659	14.0785	GO:0016020//membrane	GO:0009922//fatty acid elongase activity	GO:0006633//fatty acid biosynthetic process;GO:0009611//response to wounding;GO:0009409//response to cold;GO:0010345//suberin biosynthetic process;GO:0006970//response to osmotic stress;GO:0009416//response to light stimulus	gi|225432862|ref|XP_002283935.1|/0/PREDICTED: 3-ketoacyl-CoA synthase 11 [Vitis vinifera]
CL2515.Contig1_LmYL	524	14.0713	-	-	-	gi|356501009|ref|XP_003519322.1|/2.5496e-12/PREDICTED: zinc finger protein 4-like isoform 1 [Glycine max]
Unigene42946_LmYL	361	14.0564	-	-	-	-
Unigene30489_LmYL	748	14.0526	GO:0009506//plasmodesma;GO:0044464//cell part	GO:0016740//transferase activity	-	gi|255569420|ref|XP_002525677.1|/3.92212e-119/conserved hypothetical protein [Ricinus communis]
Unigene21528_LmYL	413	14.0428	GO:0009536//plastid	GO:0004871//signal transducer activity	GO:0019252//starch biosynthetic process;GO:0007165//signal transduction;GO:0000023//maltose metabolic process;GO:0009416//response to light stimulus	gi|357455089|ref|XP_003597825.1|/5.58875e-55/BTB/POZ domain-containing protein [Medicago truncatula]
Unigene45439_LmYL	342	14.0348	-	-	-	-
CL7071.Contig2_LmYL	539	14.0306	-	-	-	gi|224143142|ref|XP_002324859.1|/1.29142e-38/AP2/ERF domain-containing transcription factor [Populus trichocarpa]
Unigene18842_LmYL	371	14.0169	-	-	-	-
Unigene17720_LmYL	495	14.016	GO:0005634//nucleus	GO:0003677//DNA binding;GO:0004842//ubiquitin-protein ligase activity;GO:0008270//zinc ion binding	GO:0006302//double-strand break repair;GO:0010332//response to gamma radiation;GO:0006310//DNA recombination	gi|359483657|ref|XP_002273835.2|/7.33575e-69/PREDICTED: protein BREAST CANCER SUSCEPTIBILITY 1 homolog [Vitis vinifera]
Unigene30311_LmYL	522	14.0097	GO:0009654//oxygen evolving complex;GO:0019898//extrinsic to membrane	GO:0005509//calcium ion binding	GO:0015979//photosynthesis	gi|225450829|ref|XP_002279749.1|/2.77352e-67/PREDICTED: uncharacterized protein LOC100244224 [Vitis vinifera]
Unigene21229_LmYL	378	13.99	GO:0055028//cortical microtubule;GO:0009574//preprophase band;GO:0005819//spindle;GO:0005773//vacuole;GO:0009524//phragmoplast;GO:0005634//nucleus	GO:0008017//microtubule binding	GO:0000911//cytokinesis by cell plate formation;GO:0000280//nuclear division;GO:0046785//microtubule polymerization;GO:0052096//formation by symbiont of syncytium involving giant cell for nutrient acquisition from host;GO:0009624//response to nematode	gi|242054035|ref|XP_002456163.1|/1.13728e-47/hypothetical protein SORBIDRAFT_03g031480 [Sorghum bicolor]
Unigene22086_LmYL	884	13.9867	GO:0009506//plasmodesma;GO:0016020//membrane	-	-	gi|225465054|ref|XP_002265299.1|/1.05241e-95/PREDICTED: uncharacterized protein LOC100264983 [Vitis vinifera]
Unigene26188_LmYL	735	13.9817	GO:0009506//plasmodesma;GO:0005874//microtubule	GO:0005524//ATP binding;GO:0003777//microtubule motor activity	GO:0051322//anaphase;GO:0007018//microtubule-based movement;GO:0000911//cytokinesis by cell plate formation;GO:0008283//cell proliferation	gi|224113909|ref|XP_002332472.1|/3.43372e-96/predicted protein [Populus trichocarpa]
Unigene24751_LmYL	359	13.9648	GO:0016023//cytoplasmic membrane-bounded vesicle	GO:0005515//protein binding	-	gi|255581520|ref|XP_002531566.1|/2.37238e-16/conserved hypothetical protein [Ricinus communis]
Unigene21792_LmYL	414	13.9518	-	-	GO:0009416//response to light stimulus;GO:0007165//signal transduction	gi|224125298|ref|XP_002319551.1|/4.6038e-33/predicted protein [Populus trichocarpa]
Unigene15680_LmYL	468	13.9449	-	GO:0020037//heme binding;GO:0009055//electron carrier activity	-	gi|359473054|ref|XP_003631239.1|/4.40673e-54/PREDICTED: cytochrome c6, chloroplastic isoform 2 [Vitis vinifera]
Unigene39255_LmYL	498	13.9332	-	GO:0004672//protein kinase activity;GO:0000166//nucleotide binding	GO:0006952//defense response;GO:0050789//regulation of biological process;GO:0016310//phosphorylation;GO:0009793//embryo development ending in seed dormancy	gi|224116856|ref|XP_002317411.1|/2.2739e-33/predicted protein [Populus trichocarpa]
Unigene25173_LmYL	606	13.9257	-	-	GO:0000911//cytokinesis by cell plate formation;GO:0051322//anaphase;GO:0009957//epidermal cell fate specification;GO:0010389//regulation of G2/M transition of mitotic cell cycle;GO:0009909//regulation of flower development;GO:0051567//histone H3-K9 methylation;GO:0006346//methylation-dependent chromatin silencing;GO:0031048//chromatin silencing by small RNA;GO:0006275//regulation of DNA replicat…	gi|225438601|ref|XP_002280684.1|/2.55677e-42/PREDICTED: uncharacterized protein LOC100259371 [Vitis vinifera]
Unigene20400_LmYL	370	13.9213	-	GO:0003824//catalytic activity	-	gi|224097108|ref|XP_002310837.1|/8.31694e-14/predicted protein [Populus trichocarpa]
CL1034.Contig1_LmYL	770	13.9146	GO:0005737//cytoplasm;GO:0005634//nucleus	GO:0016538//cyclin-dependent protein kinase regulator activity;GO:0019901//protein kinase binding;GO:0004693//cyclin-dependent protein kinase activity	GO:0000278//mitotic cell cycle;GO:0045736//negative regulation of cyclin-dependent protein kinase activity;GO:0010440//stomatal lineage progression;GO:0000724//double-strand break repair via homologous recombination;GO:0051301//cell division;GO:0042023//DNA endoreduplication	gi|1064931|emb|CAA63541.1|/3.61447e-83/cyclin A-like protein [Nicotiana tabacum]
Unigene24523_LmYL	1498	13.9039	GO:0005794//Golgi apparatus	GO:0080116//glucuronoxylan glucuronosyltransferase activity;GO:0008466//glycogenin glucosyltransferase activity	GO:0005982//starch metabolic process;GO:0010417//glucuronoxylan biosynthetic process	gi|224095970|ref|XP_002310513.1|/0/predicted protein [Populus trichocarpa]
Unigene5212_LmYL	402	13.9012	-	-	-	gi|359492675|ref|XP_002281567.2|/1.60785e-17/PREDICTED: uncharacterized protein LOC100253949 [Vitis vinifera]
Unigene32882_LmYL	677	13.8862	GO:0005874//microtubule;GO:0045298//tubulin complex;GO:0016020//membrane;GO:0005794//Golgi apparatus	GO:0005515//protein binding;GO:0003924//GTPase activity;GO:0005200//structural constituent of cytoskeleton;GO:0005525//GTP binding	GO:0010498//proteasomal protein catabolic process;GO:0009651//response to salt stress;GO:0007010//cytoskeleton organization;GO:0051258//protein polymerization;GO:0006184//GTP catabolic process;GO:0007018//microtubule-based movement;GO:0006094//gluconeogenesis	gi|255539439|ref|XP_002510784.1|/1.57368e-73/tubulin beta chain, putative [Ricinus communis]
Unigene22329_LmYL	896	13.8824	GO:0005618//cell wall;GO:0048046//apoplast	GO:0004650//polygalacturonase activity	GO:0009825//multidimensional cell growth;GO:0048767//root hair elongation;GO:0005982//starch metabolic process;GO:0000271//polysaccharide biosynthetic process;GO:0009932//cell tip growth;GO:0010075//regulation of meristem growth;GO:0009926//auxin polar transport;GO:0008361//regulation of cell size;GO:0043481//anthocyanin accumulation in tissues in response to UV light;GO:0048653//anther developme…	gi|224100181|ref|XP_002311777.1|/2.06671e-115/predicted protein [Populus trichocarpa]
Unigene8239_LmYL	571	13.8803	-	-	-	-
Unigene39195_LmYL	382	13.8752	-	-	-	gi|255560786|ref|XP_002521406.1|/5.66282e-23/conserved hypothetical protein [Ricinus communis]
Unigene7523_LmYL	410	13.8727	-	-	-	gi|328688735|gb|AEB35979.1|/4.24967e-10/ATML1 [Helianthus petiolaris]
CL2487.Contig1_LmYL	547	13.8719	-	-	-	-
Unigene9035_LmYL	468	13.8624	-	-	GO:0007142//male meiosis II;GO:0009556//microsporogenesis;GO:0006355//regulation of transcription, DNA-dependent	gi|225446789|ref|XP_002283205.1|/9.92291e-51/PREDICTED: uncharacterized protein LOC100247266 [Vitis vinifera]
CL1681.Contig2_LmYL	1194	13.85	GO:0009535//chloroplast thylakoid membrane	-	GO:0010103//stomatal complex morphogenesis;GO:0006098//pentose-phosphate shunt;GO:0010218//response to far red light;GO:0000038//very long chain fatty acid metabolic process;GO:0010114//response to red light;GO:0010207//photosystem II assembly;GO:0019288//isopentenyl diphosphate biosynthetic process, mevalonate-independent pathway;GO:0009902//chloroplast relocation;GO:0015995//chlorophyll biosynt…	gi|255566759|ref|XP_002524363.1|/1.33908e-97/transcription factor, putative [Ricinus communis]
Unigene10086_LmYL	528	13.8489	GO:0043231//intracellular membrane-bounded organelle	-	-	gi|147780567|emb|CAN75759.1|/7.37716e-31/hypothetical protein VITISV_017339 [Vitis vinifera]
Unigene27948_LmYL	447	13.8412	GO:0009536//plastid	-	-	gi|109289919|gb|AAP45172.2|/1.1569e-18/hypothetical protein SBB1_14t00021 [Solanum bulbocastanum]
Unigene9401_LmYL	647	13.8313	-	-	-	-
Unigene22180_LmYL	423	13.8277	GO:0005634//nucleus	-	GO:0010025//wax biosynthetic process;GO:0044272	gi|298205227|emb|CBI17286.3|/3.13524e-37/unnamed protein product [Vitis vinifera]
CL2897.Contig2_LmYL	853	13.8158	-	-	-	-
Unigene29698_LmYL	574	13.8023	GO:0005737//cytoplasm;GO:0005634//nucleus	GO:0035402//histone kinase activity (H3-T11 specific);GO:0072354//histone kinase activity (H3-T3 specific);GO:0005524//ATP binding	GO:0031047//gene silencing by RNA;GO:0006275//regulation of DNA replication;GO:0072355//histone H3-T3 phosphorylation;GO:0051567//histone H3-K9 methylation;GO:0006270//DNA-dependent DNA replication initiation;GO:0010389//regulation of G2/M transition of mitotic cell cycle;GO:0008283//cell proliferation;GO:0048453//sepal formation;GO:0051225//spindle assembly;GO:0006306//DNA methylation;GO:0035407…	gi|296089840|emb|CBI39659.3|/2.77837e-77/unnamed protein product [Vitis vinifera]
CL241.Contig1_LmYL	431	13.8007	-	-	-	gi|357502083|ref|XP_003621330.1|/1.39973e-29/hypothetical protein MTR_7g011980 [Medicago truncatula]
Unigene19051_LmYL	548	13.7952	-	-	-	gi|388491038|gb|AFK33585.1|/1.54793e-34/unknown [Medicago truncatula]
CL10339.Contig2_LmYL	433	13.794	-	-	-	-
Unigene5925_LmYL	466	13.7811	-	-	-	-
Unigene25099_LmYL	440	13.7709	GO:0005886//plasma membrane	GO:0005543//phospholipid binding	GO:0032502//developmental process;GO:0009733//response to auxin stimulus	gi|359479717|ref|XP_003632345.1|/1.0143e-59/PREDICTED: uncharacterized protein LOC100854030 [Vitis vinifera]
Unigene9979_LmYL	411	13.7697	-	GO:0004872//receptor activity;GO:0004672//protein kinase activity;GO:0005524//ATP binding	GO:0006468//protein phosphorylation;GO:0010048//vernalization response	gi|224117888|ref|XP_002317693.1|/9.59153e-47/predicted protein [Populus trichocarpa]
CL88.Contig1_LmYL	679	13.7616	-	GO:0005089//Rho guanyl-nucleotide exchange factor activity	-	gi|296086143|emb|CBI31584.3|/3.3803e-116/unnamed protein product [Vitis vinifera]
Unigene5858_LmYL	652	13.756	-	-	-	gi|225444169|ref|XP_002268607.1|/2.81045e-69/PREDICTED: protein CHUP1, chloroplastic-like [Vitis vinifera]
Unigene39666_LmYL	418	13.7453	-	-	-	gi|225444169|ref|XP_002268607.1|/6.166e-33/PREDICTED: protein CHUP1, chloroplastic-like [Vitis vinifera]
Unigene13854_LmYL	486	13.7205	GO:0009507//chloroplast	-	GO:0009987//cellular process;GO:0048856//anatomical structure development;GO:0009791//post-embryonic development	gi|225427240|ref|XP_002278451.1|/4.32941e-34/PREDICTED: pentatricopeptide repeat-containing protein At5g46580, chloroplastic [Vitis vinifera]
CL8287.Contig1_LmYL	638	13.7202	GO:0048046//apoplast	GO:0004674//protein serine/threonine kinase activity;GO:0005524//ATP binding;GO:0032440//2-alkenal reductase [NAD(P)] activity	GO:0000911//cytokinesis by cell plate formation;GO:0006979//response to oxidative stress;GO:0046777//protein autophosphorylation;GO:0055114//oxidation-reduction process;GO:0051322//anaphase;GO:0051726//regulation of cell cycle;GO:0016572//histone phosphorylation;GO:0009908//flower development;GO:0051567//histone H3-K9 methylation;GO:0043622//cortical microtubule organization;GO:0006270//DNA-depen…	gi|225432572|ref|XP_002281142.1|/1.34463e-100/PREDICTED: mitogen-activated protein kinase kinase kinase 3 [Vitis vinifera]
Unigene14910_LmYL	427	13.7146	GO:0005634//nucleus	GO:0003677//DNA binding;GO:0004842//ubiquitin-protein ligase activity;GO:0008270//zinc ion binding	GO:0006302//double-strand break repair;GO:0010332//response to gamma radiation;GO:0006310//DNA recombination	gi|224061053|ref|XP_002300335.1|/2.64186e-52/predicted protein [Populus trichocarpa]
CL4822.Contig1_LmYL	1808	13.7078	GO:0009505//plant-type cell wall	GO:0030599//pectinesterase activity;GO:0045330;GO:0004857//enzyme inhibitor activity	GO:0042545//cell wall modification;GO:0043086//negative regulation of catalytic activity	gi|356501892|ref|XP_003519757.1|/0/PREDICTED: probable pectinesterase/pectinesterase inhibitor 40-like [Glycine max]
CL5906.Contig2_LmYL	460	13.7067	GO:0005634//nucleus	GO:0043565//sequence-specific DNA binding;GO:0008289//lipid binding;GO:0003700//sequence-specific DNA binding transcription factor activity	GO:0048519;GO:0007155//cell adhesion;GO:0009944//polarity specification of adaxial/abaxial axis;GO:0045010//actin nucleation;GO:0006355//regulation of transcription, DNA-dependent;GO:0010075//regulation of meristem growth;GO:0009855//determination of bilateral symmetry;GO:0010051//xylem and phloem pattern formation;GO:0009965//leaf morphogenesis;GO:0010090//trichome morphogenesis;GO:0048765//root…	gi|356542621|ref|XP_003539765.1|/3.44289e-64/PREDICTED: homeobox-leucine zipper protein REVOLUTA-like isoform 2 [Glycine max]
Unigene25766_LmYL	676	13.7039	GO:0009925//basal plasma membrane;GO:0016021//integral to membrane;GO:0005737//cytoplasm;GO:0045177//apical part of cell	-	GO:0055085//transmembrane transport;GO:0010338//leaf formation;GO:0048364//root development;GO:0010358//leaf shaping;GO:0009926//auxin polar transport;GO:0009908//flower development;GO:0010051//xylem and phloem pattern formation;GO:0010229//inflorescence development;GO:0009630//gravitropism;GO:0048826//cotyledon morphogenesis	gi|225440093|ref|XP_002282650.1|/3.84031e-104/PREDICTED: probable auxin efflux carrier component 1c-like isoform 2 [Vitis vinifera]
CL1340.Contig1_LmYL	1509	13.7007	-	-	-	-
Unigene33890_LmYL	1918	13.6941	GO:0048046//apoplast	GO:0005507//copper ion binding;GO:0052716//hydroquinone:oxygen oxidoreductase activity;GO:0008447//L-ascorbate oxidase activity	GO:0045492//xylan biosynthetic process;GO:0009834//secondary cell wall biogenesis;GO:0009809//lignin biosynthetic process;GO:0010413//glucuronoxylan metabolic process;GO:0046274//lignin catabolic process;GO:0055114//oxidation-reduction process	gi|224139024|ref|XP_002322961.1|/0/laccase 1a [Populus trichocarpa]
CL8361.Contig2_LmYL	713	13.6911	-	-	-	-
Unigene14559_LmYL	468	13.6818	-	-	-	gi|255571228|ref|XP_002526564.1|/6.01138e-19/conserved hypothetical protein [Ricinus communis]
Unigene22970_LmYL	438	13.6779	-	-	-	-
Unigene8163_LmYL	502	13.6738	-	-	-	gi|297736501|emb|CBI25372.3|/3.37127e-08/unnamed protein product [Vitis vinifera]
Unigene14781_LmYL	630	13.668	GO:0009505//plant-type cell wall	-	GO:0009825//multidimensional cell growth;GO:0009684//indoleacetic acid biosynthetic process;GO:0048767//root hair elongation;GO:0009739//response to gibberellin stimulus;GO:0000271//polysaccharide biosynthetic process;GO:0009932//cell tip growth;GO:0071555;GO:0009741//response to brassinosteroid stimulus;GO:0043481//anthocyanin accumulation in tissues in response to UV light;GO:0009737//response …	gi|351726956|ref|NP_001237144.1|/6.58135e-36/uncharacterized protein LOC100305819 precursor [Glycine max]
CL2412.Contig1_LmYL	504	13.668	GO:0016021//integral to membrane;GO:0016023//cytoplasmic membrane-bounded vesicle	GO:0004872//receptor activity;GO:0004713//protein tyrosine kinase activity;GO:0005524//ATP binding;GO:0004709//MAP kinase kinase kinase activity;GO:0032440//2-alkenal reductase [NAD(P)] activity	GO:0046777//protein autophosphorylation;GO:0055114//oxidation-reduction process;GO:0000186//activation of MAPKK activity;GO:0000165//MAPKKK cascade	gi|224133398|ref|XP_002328032.1|/7.1657e-70/predicted protein [Populus trichocarpa]
Unigene1586_LmYL	540	13.656	-	-	-	-
CL1731.Contig6_LmYL	638	13.6498	GO:0000786//nucleosome;GO:0005634//nucleus;GO:0009536//plastid	GO:0003677//DNA binding;GO:0005515//protein binding	GO:0008283//cell proliferation;GO:0006334//nucleosome assembly	gi|357502337|ref|XP_003621457.1|/4.21887e-70/Histone H3 [Medicago truncatula]
Unigene27147_LmYL	1053	13.6494	-	GO:0016491//oxidoreductase activity;GO:0005506//iron ion binding	GO:0006351//transcription, DNA-dependent	gi|356510383|ref|XP_003523918.1|/9.8971e-70/PREDICTED: B3 domain-containing protein At5g42700-like [Glycine max]
Unigene38004_LmYL	462	13.6009	GO:0030117//membrane coat	-	GO:0016192//vesicle-mediated transport;GO:0000910//cytokinesis;GO:0051726//regulation of cell cycle;GO:0009909//regulation of flower development;GO:0051567//histone H3-K9 methylation;GO:0007017//microtubule-based process;GO:0006270//DNA-dependent DNA replication initiation;GO:0006346//methylation-dependent chromatin silencing;GO:0006886//intracellular protein transport;GO:0031048//chromatin silen…	gi|297736029|emb|CBI24067.3|/2.54738e-67/unnamed protein product [Vitis vinifera]
Unigene37664_LmYL	462	13.6009	GO:0005783//endoplasmic reticulum	GO:0016746//transferase activity, transferring acyl groups	GO:0009409//response to cold;GO:0000038//very long chain fatty acid metabolic process;GO:0008610//lipid biosynthetic process;GO:0042335//cuticle development;GO:0009416//response to light stimulus	gi|296086943|emb|CBI33176.3|/3.82426e-47/unnamed protein product [Vitis vinifera]
Unigene22559_LmYL	701	13.5844	GO:0005737//cytoplasm;GO:0005634//nucleus	GO:0035402//histone kinase activity (H3-T11 specific);GO:0072354//histone kinase activity (H3-T3 specific);GO:0005524//ATP binding	GO:0031047//gene silencing by RNA;GO:0006275//regulation of DNA replication;GO:0072355//histone H3-T3 phosphorylation;GO:0051567//histone H3-K9 methylation;GO:0006270//DNA-dependent DNA replication initiation;GO:0010389//regulation of G2/M transition of mitotic cell cycle;GO:0008283//cell proliferation;GO:0048453//sepal formation;GO:0051225//spindle assembly;GO:0006306//DNA methylation;GO:0035407…	gi|296089840|emb|CBI39659.3|/3.46768e-87/unnamed protein product [Vitis vinifera]
Unigene27959_LmYL	538	13.5739	-	GO:0004674//protein serine/threonine kinase activity	GO:0046777//protein autophosphorylation;GO:0045727//positive regulation of translation	gi|359497149|ref|XP_002264714.2|/2.78013e-41/PREDICTED: uncharacterized protein LOC100257048 [Vitis vinifera]
CL710.Contig2_LmYL	2029	13.5657	GO:0009941//chloroplast envelope;GO:0048046//apoplast;GO:0010319//stromule;GO:0005618//cell wall;GO:0009535//chloroplast thylakoid membrane;GO:0010287//plastoglobule;GO:0005634//nucleus	GO:0043531//ADP binding;GO:0046863//ribulose-1,5-bisphosphate carboxylase/oxygenase activator activity;GO:0005524//ATP binding	GO:0010155//regulation of proton transport;GO:0019684//photosynthesis, light reaction;GO:0031348//negative regulation of defense response;GO:0010218//response to far red light;GO:0009595//detection of biotic stimulus;GO:0009744//response to sucrose stimulus;GO:0009867//jasmonic acid mediated signaling pathway;GO:0009697//salicylic acid biosynthetic process;GO:0009862//systemic acquired resistance…	gi|255566442|ref|XP_002524206.1|/0/Ribulose bisphosphate carboxylase/oxygenase activase 1, chloroplast precursor, putative [Ricinus communis]
CL6627.Contig1_LmYL	922	13.5516	GO:0005739//mitochondrion	GO:0043169//cation binding;GO:0031176//endo-1,4-beta-xylanase activity	GO:0045493//xylan catabolic process	gi|297744631|emb|CBI37893.3|/1.30311e-152/unnamed protein product [Vitis vinifera]
CL6149.Contig1_LmYL	869	13.526	-	-	-	gi|400094|sp|P32024.1|JI23_HORVU/1.95407e-46/RecName: Full=23 kDa jasmonate-induced protein
Unigene26368_LmYL	770	13.516	-	-	-	gi|225424333|ref|XP_002284819.1|/3.08835e-50/PREDICTED: protein PLANT CADMIUM RESISTANCE 2 [Vitis vinifera]
Unigene14014_LmYL	665	13.516	GO:0016020//membrane	GO:0008270//zinc ion binding;GO:0016740//transferase activity;GO:0032440//2-alkenal reductase [NAD(P)] activity	GO:0000911//cytokinesis by cell plate formation;GO:0048453//sepal formation;GO:0055114//oxidation-reduction process;GO:0048451//petal formation;GO:0051567//histone H3-K9 methylation;GO:0000226//microtubule cytoskeleton organization;GO:0006346//methylation-dependent chromatin silencing;GO:0031048//chromatin silencing by small RNA	gi|225437769|ref|XP_002281242.1|/9.41916e-100/PREDICTED: probable S-acyltransferase At4g01730 [Vitis vinifera]
CL4416.Contig1_LmYL	743	13.5004	-	-	GO:0000398//nuclear mRNA splicing, via spliceosome	gi|225433167|ref|XP_002285284.1|/2.82557e-45/PREDICTED: uncharacterized protein At3g23325 [Vitis vinifera]
CL805.Contig1_LmYL	897	13.4802	-	-	-	-
Unigene11628_LmYL	542	13.4701	-	-	-	gi|225444169|ref|XP_002268607.1|/1.02513e-83/PREDICTED: protein CHUP1, chloroplastic-like [Vitis vinifera]
CL10187.Contig1_LmYL	1142	13.4422	GO:0016021//integral to membrane	GO:0004872//receptor activity	-	gi|359473467|ref|XP_002265020.2|/5.02402e-163/PREDICTED: phosphate transporter PHO1 homolog 3 [Vitis vinifera]
Unigene24401_LmYL	738	13.4398	GO:0005730//nucleolus;GO:0000786//nucleosome	GO:0003677//DNA binding	GO:0006334//nucleosome assembly	gi|351725389|ref|NP_001235555.1|/5.99307e-72/uncharacterized protein LOC100305705 [Glycine max]
Unigene7514_LmYL	855	13.4291	-	GO:0016491//oxidoreductase activity	-	gi|388514471|gb|AFK45297.1|/3.01931e-52/unknown [Lotus japonicus]
Unigene39833_LmYL	605	13.4045	-	GO:0008094//DNA-dependent ATPase activity;GO:0003677//DNA binding;GO:0005524//ATP binding	GO:0006270//DNA-dependent DNA replication initiation	gi|296088390|emb|CBI37381.3|/6.85062e-96/unnamed protein product [Vitis vinifera]
Unigene9315_LmYL	548	13.3546	-	-	-	-
Unigene34743_LmYL	1591	13.3315	-	-	GO:0009165//nucleotide biosynthetic process	gi|359487861|ref|XP_002273273.2|/5.45723e-23/PREDICTED: probable nucleolar protein 5-2-like [Vitis vinifera]
Unigene24710_LmYL	597	13.3306	GO:0016020//membrane	-	GO:0045492//xylan biosynthetic process;GO:0010413//glucuronoxylan metabolic process	gi|225453686|ref|XP_002268979.1|/6.24061e-62/PREDICTED: uncharacterized protein LOC100242133 [Vitis vinifera]
Unigene19940_LmYL	1724	13.32	-	-	-	gi|356574303|ref|XP_003555288.1|/4.51076e-95/PREDICTED: uncharacterized protein LOC100814684 [Glycine max]
Unigene30876_LmYL	688	13.3065	GO:0016023//cytoplasmic membrane-bounded vesicle;GO:0005773//vacuole	GO:0016788//hydrolase activity, acting on ester bonds	GO:0010363//regulation of plant-type hypersensitive response;GO:0009963//positive regulation of flavonoid biosynthetic process;GO:0006612//protein targeting to membrane	gi|242053603|ref|XP_002455947.1|/8.06845e-57/hypothetical protein SORBIDRAFT_03g027770 [Sorghum bicolor]
CL4553.Contig2_LmYL	1553	13.2539	-	-	-	gi|225449309|ref|XP_002281465.1|/1.50822e-86/PREDICTED: uncharacterized protein LOC100256408 [Vitis vinifera]
Unigene27339_LmYL	804	13.2422	-	-	-	gi|359483145|ref|XP_003632911.1|/5.35648e-56/PREDICTED: acid phosphatase 1-like [Vitis vinifera]
Unigene1840_LmYL	642	13.2258	-	-	-	gi|225424520|ref|XP_002281819.1|/6.25058e-53/PREDICTED: uncharacterized protein LOC100242197 [Vitis vinifera]
Unigene31330_LmYL	623	13.1696	GO:0016021//integral to membrane	-	-	gi|224134334|ref|XP_002327812.1|/1.50737e-93/predicted protein [Populus trichocarpa]
CL3408.Contig1_LmYL	760	13.1629	-	-	GO:0048453//sepal formation;GO:0048451//petal formation;GO:0010389//regulation of G2/M transition of mitotic cell cycle;GO:0006275//regulation of DNA replication	gi|224140619|ref|XP_002323679.1|/2.29993e-42/predicted protein [Populus trichocarpa]
Unigene7936_LmYL	805	13.1624	GO:0009507//chloroplast;GO:0005739//mitochondrion	GO:0003676//nucleic acid binding;GO:0004816//asparagine-tRNA ligase activity;GO:0005524//ATP binding	GO:0006421//asparaginyl-tRNA aminoacylation	gi|147845769|emb|CAN82202.1|/4.6384e-92/hypothetical protein VITISV_011129 [Vitis vinifera]
CL8815.Contig1_LmYL	716	13.1615	GO:0009570//chloroplast stroma	GO:0005488//binding	GO:0006098//pentose-phosphate shunt;GO:0016226//iron-sulfur cluster assembly;GO:0045893//positive regulation of transcription, DNA-dependent;GO:0009073//aromatic amino acid family biosynthetic process	gi|296085081|emb|CBI28496.3|/2.08018e-42/unnamed protein product [Vitis vinifera]
Unigene6310_LmYL	763	13.1572	-	-	-	gi|296080919|emb|CBI18733.3|/3.36399e-49/unnamed protein product [Vitis vinifera]
Unigene32928_LmYL	1453	13.1405	GO:0005777//peroxisome;GO:0005618//cell wall	GO:0004252//serine-type endopeptidase activity	GO:0009567//double fertilization forming a zygote and endosperm;GO:0006508//proteolysis	gi|224056933|ref|XP_002299096.1|/0/predicted protein [Populus trichocarpa]
CL3515.Contig2_LmYL	1456	13.1375	GO:0005737//cytoplasm;GO:0005634//nucleus	GO:0003677//DNA binding;GO:0005515//protein binding	GO:0032876//negative regulation of DNA endoreduplication;GO:0006351//transcription, DNA-dependent	gi|225452644|ref|XP_002281897.1|/1.12185e-120/PREDICTED: E2F transcription factor-like E2FE [Vitis vinifera]
Unigene15795_LmYL	781	13.1236	GO:0005576//extracellular region	GO:0004650//polygalacturonase activity	GO:0010413//glucuronoxylan metabolic process;GO:0009888//tissue development;GO:0033044//regulation of chromosome organization;GO:0007047//cellular cell wall organization;GO:0009887//organ morphogenesis;GO:0045492//xylan biosynthetic process;GO:0010638//positive regulation of organelle organization	gi|359473233|ref|XP_003631273.1|/7.17747e-95/PREDICTED: probable polygalacturonase At1g80170-like [Vitis vinifera]
Unigene27575_LmYL	968	13.1188	GO:0005576//extracellular region	GO:0004650//polygalacturonase activity	GO:0005975//carbohydrate metabolic process;GO:0007047//cellular cell wall organization	gi|225444665|ref|XP_002277239.1|/3.76078e-105/PREDICTED: probable polygalacturonase [Vitis vinifera]
CL3680.Contig1_LmYL	922	13.0446	-	-	-	gi|225436801|ref|XP_002270202.1|/2.34873e-77/PREDICTED: uncharacterized protein LOC100256347 [Vitis vinifera]
Unigene38477_LmYL	729	12.9429	GO:0016023//cytoplasmic membrane-bounded vesicle;GO:0005576//extracellular region	-	GO:0048765//root hair cell differentiation	gi|147828622|emb|CAN64209.1|/3.10934e-65/hypothetical protein VITISV_015312 [Vitis vinifera]
Unigene11713_LmYL	733	12.935	GO:0005634//nucleus	GO:0003677//DNA binding;GO:0003700//sequence-specific DNA binding transcription factor activity	GO:0031348//negative regulation of defense response;GO:0009867//jasmonic acid mediated signaling pathway;GO:0035304//regulation of protein dephosphorylation;GO:0009862//systemic acquired resistance, salicylic acid mediated signaling pathway;GO:0045597//positive regulation of cell differentiation;GO:0010363//regulation of plant-type hypersensitive response;GO:0010310//regulation of hydrogen peroxi…	gi|225433544|ref|XP_002266835.1|/7.91603e-93/PREDICTED: transcription factor FAMA [Vitis vinifera]
Unigene24762_LmYL	1481	12.8679	-	GO:0003677//DNA binding	GO:0008356//asymmetric cell division;GO:0009408//response to heat	gi|225458643|ref|XP_002284836.1|/5.47535e-139/PREDICTED: heat stress transcription factor B-4 [Vitis vinifera]
Unigene39722_LmYL	1052	12.8543	-	-	-	gi|225453606|ref|XP_002265121.1|/7.8784e-51/PREDICTED: protein IQ-DOMAIN 14 [Vitis vinifera]
CL977.Contig1_LmYL	877	12.7758	GO:0005886//plasma membrane	GO:0005488//binding	GO:0006979//response to oxidative stress;GO:0006355//regulation of transcription, DNA-dependent;GO:0006661//phosphatidylinositol biosynthetic process;GO:0015996//chlorophyll catabolic process	gi|225445023|ref|XP_002283114.1|/4.22305e-97/PREDICTED: zinc finger CCCH domain-containing protein 49-like [Vitis vinifera]
Unigene33193_LmYL	1228	12.6312	-	-	-	-
CL11109.Contig3_LmYL	1771	12.6099	-	GO:0046872//metal ion binding;GO:0016829//lyase activity	-	gi|359493937|ref|XP_003634696.1|/0/PREDICTED: (-)-germacrene D synthase [Vitis vinifera]
CL5437.Contig1_LmYL	1125	12.5971	GO:0010598//NAD(P)H dehydrogenase complex (plastoquinone);GO:0009543//chloroplast thylakoid lumen;GO:0009535//chloroplast thylakoid membrane	GO:0005528//FK506 binding;GO:0005515//protein binding;GO:0031679;GO:0003755//peptidyl-prolyl cis-trans isomerase activity	GO:0006457//protein folding;GO:0000413//protein peptidyl-prolyl isomerization	gi|225438635|ref|XP_002281281.1|/1.61517e-81/PREDICTED: probable FKBP-type peptidyl-prolyl cis-trans isomerase 4, chloroplastic [Vitis vinifera]
CL2900.Contig3_LmYL	928	12.5947	-	-	-	gi|359489864|ref|XP_002270427.2|/1.8306e-53/PREDICTED: uncharacterized protein LOC100259737 [Vitis vinifera]
CL8251.Contig1_LmYL	1127	12.5945	GO:0005773//vacuole	GO:0005509//calcium ion binding	GO:0060151//peroxisome localization;GO:0051646//mitochondrion localization;GO:0030048//actin filament-based movement;GO:0051645//Golgi localization	gi|225463597|ref|XP_002271539.1|/6.81322e-80/PREDICTED: calcineurin subunit B isoform 1 [Vitis vinifera]
Unigene29518_LmYL	1564	12.5579	GO:0016021//integral to membrane;GO:0005886//plasma membrane	GO:0010329//auxin efflux transmembrane transporter activity;GO:0008559//xenobiotic-transporting ATPase activity;GO:0005524//ATP binding	GO:0010048//vernalization response;GO:0010541//acropetal auxin transport;GO:0043481//anthocyanin accumulation in tissues in response to UV light;GO:0010540//basipetal auxin transport;GO:0010315//auxin efflux;GO:0055085//transmembrane transport;GO:0006200//ATP catabolic process;GO:0048440//carpel development	gi|359488881|ref|XP_003633838.1|/0/PREDICTED: ABC transporter B family member 15-like [Vitis vinifera]
CL8464.Contig2_LmYL	1399	12.4431	GO:0009941//chloroplast envelope;GO:0009840//chloroplastic endopeptidase Clp complex;GO:0009534//chloroplast thylakoid	GO:0004252//serine-type endopeptidase activity	GO:0019252//starch biosynthetic process;GO:0006508//proteolysis;GO:0000023//maltose metabolic process	gi|15485610|emb|CAC67407.1|/1.21754e-124/Clp protease 2 proteolytic subunit [Solanum lycopersicum]
CL7596.Contig1_LmYL	1716	12.424	GO:0031225//anchored to membrane	GO:0030570//pectate lyase activity	GO:0042547//cell wall modification involved in multidimensional cell growth;GO:0009814//defense response, incompatible interaction	gi|315272014|gb|ADU02588.1|/0/pectate lyase-like protein 3 [Vitis vinifera]
CL6976.Contig1_LmYL	1264	12.3415	GO:0005829//cytosol;GO:0005774//vacuolar membrane;GO:0019773//proteasome core complex, alpha-subunit complex;GO:0005634//nucleus;GO:0005886//plasma membrane;GO:0048046//apoplast	GO:0004298//threonine-type endopeptidase activity	GO:0043161//proteasomal ubiquitin-dependent protein catabolic process;GO:0009651//response to salt stress;GO:0051788//response to misfolded protein;GO:0009409//response to cold;GO:0080129//proteasome core complex assembly;GO:0006972//hyperosmotic response;GO:0006833//water transport;GO:0007030//Golgi organization;GO:0006096//glycolysis;GO:0006094//gluconeogenesis;GO:0009853//photorespiration;GO:0…	gi|224058900|ref|XP_002299648.1|/1.38574e-132/predicted protein [Populus trichocarpa]
CL6748.Contig1_LmYL	1519	12.0764	-	GO:0016491//oxidoreductase activity;GO:0000166//nucleotide binding;GO:0008270//zinc ion binding	GO:0055114//oxidation-reduction process	gi|359478643|ref|XP_002281275.2|/3.31658e-147/PREDICTED: LOW QUALITY PROTEIN: alcohol dehydrogenase-like 1-like [Vitis vinifera]
Unigene6664_LmYL	734	9.25097	-	-	-	gi|224093304|ref|XP_002309874.1|/1.38195e-12/predicted protein [Populus trichocarpa]
Unigene32715_LmYL	1686	9.10087	-	GO:0020037//heme binding;GO:0009055//electron carrier activity;GO:0070330//aromatase activity;GO:0019825//oxygen binding	GO:0055114//oxidation-reduction process	gi|225444349|ref|XP_002265911.1|/0/PREDICTED: cytochrome P450 77A3 [Vitis vinifera]
Unigene22044_LmYL	827	8.57083	GO:0048046//apoplast	GO:0030145//manganese ion binding;GO:0045735//nutrient reservoir activity	-	gi|157058854|gb|ABV03161.1|/6.27939e-92/germin-like protein [Chimonanthus praecox]
CL1731.Contig5_LmYL	760	8.56469	GO:0000786//nucleosome;GO:0005634//nucleus;GO:0009536//plastid	GO:0003677//DNA binding;GO:0005515//protein binding	GO:0008283//cell proliferation;GO:0006334//nucleosome assembly	gi|15232146|ref|NP_189372.1|/1.68991e-69/histone H3 [Arabidopsis thaliana]
CL10918.Contig2_LmYL	1680	8.54238	-	GO:0016746//transferase activity, transferring acyl groups	-	gi|255553705|ref|XP_002517893.1|/1.7976e-157/conserved hypothetical protein [Ricinus communis]
Unigene30562_LmYL	1570	8.36588	GO:0009505//plant-type cell wall;GO:0048046//apoplast	GO:0004190//aspartic-type endopeptidase activity	GO:0006508//proteolysis	gi|359492937|ref|XP_002283889.2|/0/PREDICTED: aspartic proteinase nepenthesin-1-like [Vitis vinifera]
Unigene12747_LmYL	812	8.20633	GO:0010287//plastoglobule;GO:0009941//chloroplast envelope;GO:0009535//chloroplast thylakoid membrane	-	GO:0009765//photosynthesis, light harvesting;GO:0010196//nonphotochemical quenching	gi|110377772|gb|ABG73416.1|/1.00511e-118/chloroplast pigment-binding protein CP24 [Nicotiana tabacum]
CL2766.Contig1_LmYL	1225	8.18426	-	GO:0004568//chitinase activity;GO:0008061//chitin binding	GO:0006032//chitin catabolic process;GO:0016998//cell wall macromolecule catabolic process	gi|125995173|dbj|BAF47270.1|/2.34079e-137/chitinase C [Ananas comosus]
Unigene36137_LmYL	1170	8.14842	-	GO:0016747//transferase activity, transferring acyl groups other than amino-acyl groups	GO:0044249//cellular biosynthetic process;GO:0009628//response to abiotic stimulus;GO:0006950//response to stress;GO:0008610//lipid biosynthetic process;GO:0006631//fatty acid metabolic process	gi|183238687|gb|ACC60973.1|/7.32551e-133/beta-ketoacyl-CoA synthase [Helianthus annuus]
Unigene31378_LmYL	1080	8.13854	GO:0009504//cell plate;GO:0009506//plasmodesma;GO:0012505//endomembrane system;GO:0009524//phragmoplast;GO:0005886//plasma membrane	GO:0005484//SNAP receptor activity	GO:0000911//cytokinesis by cell plate formation;GO:0016192//vesicle-mediated transport;GO:0051329//interphase of mitotic cell cycle;GO:0051322//anaphase;GO:0051225//spindle assembly;GO:0006084//acetyl-CoA metabolic process;GO:0006944//cellular membrane fusion;GO:0010583;GO:0006886//intracellular protein transport;GO:0008283//cell proliferation;GO:0016126//sterol biosynthetic process	gi|5912543|emb|CAB56195.1|/4.81535e-128/Knolle [Capsicum annuum]
CL8175.Contig1_LmYL	1175	7.92946	GO:0005829//cytosol;GO:0005886//plasma membrane	-	GO:0009987//cellular process;GO:0050789//regulation of biological process;GO:0048856//anatomical structure development;GO:0040007//growth;GO:0046686//response to cadmium ion	gi|225446871|ref|XP_002283883.1|/7.24927e-80/PREDICTED: uncharacterized protein LOC100259123 [Vitis vinifera]
Unigene13774_LmYL	1038	7.92521	-	GO:0016740//transferase activity	-	gi|224061883|ref|XP_002300646.1|/5.49558e-65/predicted protein [Populus trichocarpa]
CL2776.Contig3_LmYL	634	7.87452	GO:0005874//microtubule;GO:0005737//cytoplasm	GO:0003924//GTPase activity;GO:0005198//structural molecule activity;GO:0005525//GTP binding	GO:0051258//protein polymerization;GO:0006184//GTP catabolic process;GO:0007018//microtubule-based movement	gi|224141373|ref|XP_002324047.1|/3.48466e-117/tubulin alpha-7 chain [Populus trichocarpa]
Unigene26310_LmYL	590	7.87253	-	-	-	gi|307135882|gb|ADN33748.1|/7.27365e-23/hypothetical protein [Cucumis melo subsp. melo]
Unigene15299_LmYL	1124	7.69675	GO:0009505//plant-type cell wall;GO:0031012//extracellular matrix;GO:0005634//nucleus;GO:0048046//apoplast	GO:0045735//nutrient reservoir activity;GO:0030145//manganese ion binding;GO:0050162//oxalate oxidase activity;GO:0004784//superoxide dismutase activity	GO:0055114//oxidation-reduction process;GO:0019684//photosynthesis, light reaction;GO:0010103//stomatal complex morphogenesis;GO:0042742//defense response to bacterium;GO:0009409//response to cold;GO:0030003//cellular cation homeostasis;GO:0070838//divalent metal ion transport	gi|119067559|gb|ABL60875.1|/1.27681e-86/germin-like protein 6 [Vitis vinifera]
CL6115.Contig1_LmYL	1341	7.68159	-	GO:0016298//lipase activity;GO:0004091//carboxylesterase activity	-	gi|359483494|ref|XP_002273045.2|/1.60344e-126/PREDICTED: GDSL esterase/lipase At5g45960 [Vitis vinifera]
CL1731.Contig2_LmYL	535	7.57865	GO:0000786//nucleosome;GO:0016021//integral to membrane;GO:0009536//plastid;GO:0005634//nucleus	GO:0003677//DNA binding;GO:0005515//protein binding	GO:0016192//vesicle-mediated transport;GO:0006334//nucleosome assembly;GO:0008283//cell proliferation	gi|242055091|ref|XP_002456691.1|/1.91962e-66/hypothetical protein SORBIDRAFT_03g040890 [Sorghum bicolor]
CL4023.Contig3_LmYL	1459	7.57474	-	GO:0004601//peroxidase activity;GO:0020037//heme binding	GO:0006979//response to oxidative stress;GO:0055114//oxidation-reduction process;GO:0009750//response to fructose stimulus;GO:0009651//response to salt stress;GO:0006833//water transport;GO:0030003//cellular cation homeostasis;GO:0070838//divalent metal ion transport;GO:0019761//glucosinolate biosynthetic process;GO:0019344//cysteine biosynthetic process	gi|251826416|gb|ACT21094.1|/1.71163e-169/peroxidase [Camellia oleifera]
CL3402.Contig1_LmYL	1300	7.56838	GO:0005576//extracellular region	GO:0004091//carboxylesterase activity;GO:0016298//lipase activity;GO:0016746//transferase activity, transferring acyl groups	GO:0006629//lipid metabolic process;GO:0019761//glucosinolate biosynthetic process;GO:0019953//sexual reproduction	gi|357466995|ref|XP_003603782.1|/4.81707e-128/GDSL esterase/lipase EXL3 [Medicago truncatula]
Unigene29305_LmYL	1908	7.54238	GO:0005737//cytoplasm;GO:0005634//nucleus	GO:0019901//protein kinase binding;GO:0016538//cyclin-dependent protein kinase regulator activity	GO:0010103//stomatal complex morphogenesis;GO:0042127//regulation of cell proliferation;GO:0051445//regulation of meiotic cell cycle;GO:0006275//regulation of DNA replication;GO:0016458//gene silencing;GO:0000911//cytokinesis by cell plate formation;GO:0051567//histone H3-K9 methylation;GO:0006270//DNA-dependent DNA replication initiation;GO:0010389//regulation of G2/M transition of mitotic cell …	gi|302141779|emb|CBI18982.3|/0/unnamed protein product [Vitis vinifera]
Unigene23677_LmYL	1038	7.50826	GO:0016020//membrane	GO:0009922//fatty acid elongase activity	GO:0006633//fatty acid biosynthetic process;GO:0009611//response to wounding;GO:0009409//response to cold;GO:0000038//very long chain fatty acid metabolic process;GO:0010345//suberin biosynthetic process;GO:0006970//response to osmotic stress;GO:0042335//cuticle development;GO:0009416//response to light stimulus	gi|224102139|ref|XP_002312562.1|/7.14335e-97/beta-ketoacyl-coa synthase family protein [Populus trichocarpa]
Unigene6500_LmYL	924	7.50826	-	-	-	gi|225426086|ref|XP_002272144.1|/2.9873e-72/PREDICTED: disease resistance response protein 206-like [Vitis vinifera]
Unigene32424_LmYL	896	7.43748	GO:0009941//chloroplast envelope;GO:0009570//chloroplast stroma	GO:0008878//glucose-1-phosphate adenylyltransferase activity	GO:0009902//chloroplast relocation;GO:0019684//photosynthesis, light reaction;GO:0010114//response to red light;GO:0006098//pentose-phosphate shunt;GO:0006364//rRNA processing;GO:0010027//thylakoid membrane organization;GO:0009637//response to blue light;GO:0019252//starch biosynthetic process;GO:0010218//response to far red light;GO:0005978//glycogen biosynthetic process	gi|255552303|ref|XP_002517196.1|/1.8563e-140/glucose-1-phosphate adenylyltransferase, putative [Ricinus communis]
Unigene19405_LmYL	1359	7.4131	-	GO:0020037//heme binding;GO:0033772;GO:0009055//electron carrier activity	GO:0055114//oxidation-reduction process	gi|225441018|ref|XP_002283772.1|/1.50787e-172/PREDICTED: cytochrome P450 76A2 [Vitis vinifera]
Unigene6669_LmYL	1535	7.38362	-	GO:0016788//hydrolase activity, acting on ester bonds	GO:0006629//lipid metabolic process	gi|296085157|emb|CBI28652.3|/7.69339e-168/unnamed protein product [Vitis vinifera]
Unigene1836_LmYL	909	7.37993	GO:0016023//cytoplasmic membrane-bounded vesicle	GO:0016788//hydrolase activity, acting on ester bonds	GO:0006629//lipid metabolic process	gi|224135459|ref|XP_002327223.1|/4.12563e-111/predicted protein [Populus trichocarpa]
Unigene26068_LmYL	564	7.29574	GO:0009505//plant-type cell wall	GO:0004553//hydrolase activity, hydrolyzing O-glycosyl compounds;GO:0043169//cation binding	GO:0005975//carbohydrate metabolic process;GO:0009860//pollen tube growth	gi|297746386|emb|CBI16442.3|/5.04915e-55/unnamed protein product [Vitis vinifera]
CL5533.Contig1_LmYL	375	7.26655	GO:0016023//cytoplasmic membrane-bounded vesicle;GO:0009536//plastid	GO:0016788//hydrolase activity, acting on ester bonds	GO:0006629//lipid metabolic process	gi|224123622|ref|XP_002319125.1|/1.0698e-53/predicted protein [Populus trichocarpa]
Unigene36957_LmYL	307	7.26655	-	-	-	-
CL2074.Contig3_LmYL	1391	7.25389	-	GO:0016491//oxidoreductase activity;GO:0008236//serine-type peptidase activity	GO:0008152//metabolic process	gi|224071646|ref|XP_002303548.1|/6.17301e-145/predicted protein [Populus trichocarpa]
CL5427.Contig1_LmYL	2298	7.23112	GO:0009505//plant-type cell wall;GO:0009506//plasmodesma;GO:0016023//cytoplasmic membrane-bounded vesicle;GO:0005576//extracellular region	-	GO:0051322//anaphase;GO:0042545//cell wall modification;GO:0000911//cytokinesis by cell plate formation;GO:0009664//plant-type cell wall organization;GO:0051707//response to other organism	gi|225435002|ref|XP_002281193.1|/3.24995e-115/PREDICTED: osmotin-like protein [Vitis vinifera]
Unigene18938_LmYL	920	7.20159	-	GO:0045544//gibberellin 20-oxidase activity;GO:0016216//isopenicillin-N synthase activity;GO:0005506//iron ion binding	GO:0055114//oxidation-reduction process;GO:0009739//response to gibberellin stimulus;GO:0017000//antibiotic biosynthetic process;GO:0009908//flower development;GO:0048366//leaf development;GO:0009686//gibberellin biosynthetic process;GO:0009826//unidimensional cell growth;GO:0048575//short-day photoperiodism, flowering;GO:0080167//response to karrikin;GO:0009639//response to red or far red light	gi|3327245|dbj|BAA31689.1|/2.00413e-145/Ntc12 [Nicotiana tabacum]
Unigene19536_LmYL	922	7.15334	-	GO:0016740//transferase activity	GO:0006979//response to oxidative stress	gi|345423135|gb|AEN84869.1|/4.27048e-87/GST-like protein [Malus x domestica]
Unigene34577_LmYL	593	7.10087	-	-	-	gi|312837041|dbj|BAJ34926.1|/2.53156e-23/hypothetical protein [Vitis hybrid cultivar]
CL4232.Contig1_LmYL	558	7.0517	-	GO:0004144//diacylglycerol O-acyltransferase activity;GO:0003676//nucleic acid binding	-	gi|225446392|ref|XP_002274522.1|/1.31467e-60/PREDICTED: O-acyltransferase WSD1 [Vitis vinifera]
Unigene26947_LmYL	276	7.0517	GO:0000786//nucleosome;GO:0005634//nucleus	GO:0003677//DNA binding	GO:0006334//nucleosome assembly	gi|195606516|gb|ACG25088.1|/5.21757e-16/histone H3 [Zea mays]
Unigene6524_LmYL	963	7.0517	GO:0030076//light-harvesting complex;GO:0009535//chloroplast thylakoid membrane	GO:0005198//structural molecule activity	GO:0009765//photosynthesis, light harvesting	gi|225461315|ref|XP_002284493.1|/6.80352e-115/PREDICTED: chlorophyll a-b binding protein 13, chloroplastic-like [Vitis vinifera]
Unigene25_LmYL	993	7.0517	-	GO:0016758//transferase activity, transferring hexosyl groups;GO:0035252//UDP-xylosyltransferase activity	GO:0009718//anthocyanin biosynthetic process;GO:0009744//response to sucrose stimulus;GO:0010224//response to UV-B;GO:1901038	gi|359493630|ref|XP_002282825.2|/1.05602e-118/PREDICTED: UDP-glycosyltransferase 79B6-like [Vitis vinifera]
Unigene35997_LmYL	608	7.0429	-	GO:0008236//serine-type peptidase activity	GO:0008152//metabolic process	gi|124358348|gb|ABG37022.1|/5.8842e-31/serine protease [Nicotiana tabacum]
CL2812.Contig7_LmYL	1246	6.98709	GO:0010287//plastoglobule;GO:0009941//chloroplast envelope;GO:0048046//apoplast;GO:0009535//chloroplast thylakoid membrane;GO:0005739//mitochondrion	-	GO:0009765//photosynthesis, light harvesting;GO:0009637//response to blue light;GO:0010218//response to far red light;GO:0010114//response to red light	gi|224114357|ref|XP_002316737.1|/4.99042e-143/light-harvesting complex II protein Lhcb1 [Populus trichocarpa]
CL2619.Contig1_LmYL	1824	6.95019	-	-	-	gi|357499829|ref|XP_003620203.1|/1.47567e-152/Beta-glucosidase D4 [Medicago truncatula]
Unigene22889_LmYL	1751	6.94235	-	-	GO:0031047//gene silencing by RNA;GO:0048438//floral whorl development;GO:0016569;GO:0006259//DNA metabolic process;GO:0048449;GO:0006342//chromatin silencing;GO:0043414//macromolecule methylation;GO:0007049//cell cycle	gi|359482658|ref|XP_002285224.2|/9.39751e-165/PREDICTED: uncharacterized protein LOC100251511 [Vitis vinifera]
Unigene37020_LmYL	1253	6.94235	-	-	GO:0006259//DNA metabolic process;GO:0022402//cell cycle process;GO:0006342//chromatin silencing;GO:0016570//histone modification;GO:0043414//macromolecule methylation	gi|224134897|ref|XP_002321932.1|/1.20717e-112/predicted protein [Populus trichocarpa]
Unigene17377_LmYL	926	6.90786	GO:0005622//intracellular	GO:0030675//Rac GTPase activator activity	GO:0000911//cytokinesis by cell plate formation;GO:0008283//cell proliferation;GO:0000226//microtubule cytoskeleton organization;GO:0007165//signal transduction	gi|356535579|ref|XP_003536322.1|/5.33168e-146/PREDICTED: uncharacterized protein LOC100801481 [Glycine max]
Unigene6346_LmYL	711	6.89618	-	-	GO:0009987//cellular process;GO:0050789//regulation of biological process	gi|359477548|ref|XP_002279154.2|/1.19607e-50/PREDICTED: uncharacterized protein LOC100261336 [Vitis vinifera]
Unigene6522_LmYL	862	6.87848	GO:0030076//light-harvesting complex;GO:0009941//chloroplast envelope;GO:0009535//chloroplast thylakoid membrane;GO:0010287//plastoglobule	GO:0016168//chlorophyll binding	GO:0030003//cellular cation homeostasis;GO:0070838//divalent metal ion transport;GO:0009765//photosynthesis, light harvesting;GO:0019344//cysteine biosynthetic process;GO:0080167//response to karrikin	gi|255547367|ref|XP_002514741.1|/1.27416e-98/chlorophyll A/B binding protein, putative [Ricinus communis]
Unigene32425_LmYL	841	6.86056	GO:0009941//chloroplast envelope;GO:0009570//chloroplast stroma	GO:0008878//glucose-1-phosphate adenylyltransferase activity	GO:0009902//chloroplast relocation;GO:0019684//photosynthesis, light reaction;GO:0010114//response to red light;GO:0006098//pentose-phosphate shunt;GO:0006364//rRNA processing;GO:0010027//thylakoid membrane organization;GO:0009637//response to blue light;GO:0019252//starch biosynthetic process;GO:0010218//response to far red light;GO:0005978//glycogen biosynthetic process	gi|225432564|ref|XP_002281069.1|/4.31947e-112/PREDICTED: glucose-1-phosphate adenylyltransferase large subunit 1, chloroplastic [Vitis vinifera]
CL637.Contig1_LmYL	881	6.79916	-	GO:0003824//catalytic activity	-	gi|147852781|emb|CAN81672.1|/4.0692e-15/hypothetical protein VITISV_000588 [Vitis vinifera]
Unigene29965_LmYL	392	6.76102	-	-	-	gi|224056885|ref|XP_002299072.1|/5.06176e-27/predicted protein [Populus trichocarpa]
Unigene17376_LmYL	536	6.76102	-	-	-	gi|255559366|ref|XP_002520703.1|/4.94998e-22/gtpase activating protein, putative [Ricinus communis]
Unigene36055_LmYL	737	6.76102	GO:0010287//plastoglobule;GO:0009941//chloroplast envelope;GO:0048046//apoplast;GO:0009535//chloroplast thylakoid membrane;GO:0005739//mitochondrion	-	GO:0009765//photosynthesis, light harvesting;GO:0009637//response to blue light;GO:0010218//response to far red light;GO:0010114//response to red light	gi|2645999|gb|AAB87573.1|/2.22807e-119/chlorophyll a/b binding protein of LHCII type I precursor [Panax ginseng]
Unigene20718_LmYL	729	6.74157	GO:0043229//intracellular organelle	-	-	gi|297735513|emb|CBI17953.3|/1.96116e-43/unnamed protein product [Vitis vinifera]
Unigene14412_LmYL	801	6.7294	GO:0000786//nucleosome;GO:0005730//nucleolus	GO:0003677//DNA binding	GO:0001510//RNA methylation;GO:0006334//nucleosome assembly;GO:0008283//cell proliferation	gi|357510069|ref|XP_003625323.1|/6.66829e-59/Histone H2A [Medicago truncatula]
Unigene25388_LmYL	287	6.69513	-	-	-	-
Unigene19355_LmYL	585	6.68159	-	GO:0008289//lipid binding	GO:0006869//lipid transport	gi|359474355|ref|XP_002271658.2|/3.28987e-68/PREDICTED: uncharacterized protein LOC100262648 [Vitis vinifera]
Unigene32799_LmYL	328	6.66791	GO:0043668//exine;GO:0016021//integral to membrane	GO:0071771//aldehyde decarbonylase activity;GO:0016491//oxidoreductase activity;GO:0005506//iron ion binding	GO:0046185//aldehyde catabolic process;GO:0010025//wax biosynthetic process;GO:0010143//cutin biosynthetic process;GO:0042335//cuticle development;GO:0048653//anther development;GO:0055114//oxidation-reduction process	gi|357509463|ref|XP_003625020.1|/9.29637e-34/Protein WAX2 [Medicago truncatula]
Unigene1609_LmYL	633	6.66791	GO:0044434//chloroplast part	-	GO:0008610//lipid biosynthetic process	gi|225425224|ref|XP_002267614.1|/3.40931e-40/PREDICTED: acyl carrier protein 4, chloroplastic [Vitis vinifera]
CL3613.Contig1_LmYL	1278	6.65411	-	-	-	gi|359474418|ref|XP_003631459.1|/6.35073e-16/PREDICTED: uncharacterized protein LOC100853395 [Vitis vinifera]
CL2776.Contig10_LmYL	420	6.59752	GO:0005774//vacuolar membrane;GO:0045298//tubulin complex;GO:0005618//cell wall;GO:0005829//cytosol;GO:0005874//microtubule;GO:0009570//chloroplast stroma;GO:0005886//plasma membrane	GO:0005525//GTP binding;GO:0003924//GTPase activity;GO:0005200//structural constituent of cytoskeleton	GO:0007010//cytoskeleton organization;GO:0006094//gluconeogenesis;GO:0071258//cellular response to gravity;GO:0009651//response to salt stress;GO:0010498//proteasomal protein catabolic process;GO:0006184//GTP catabolic process;GO:0006084//acetyl-CoA metabolic process;GO:0051258//protein polymerization;GO:0046686//response to cadmium ion;GO:0007018//microtubule-based movement	gi|302799567|ref|XP_002981542.1|/5.69145e-79/hypothetical protein SELMODRAFT_178975 [Selaginella moellendorffii]
Unigene16715_LmYL	498	6.57132	GO:0016020//membrane;GO:0044446//intracellular organelle part;GO:0005783//endoplasmic reticulum	GO:0004553//hydrolase activity, hydrolyzing O-glycosyl compounds;GO:0005488//binding	GO:0010584//pollen exine formation;GO:0009620//response to fungus;GO:0044237//cellular metabolic process;GO:0019953//sexual reproduction;GO:0006970//response to osmotic stress;GO:0044238//primary metabolic process;GO:0033554//cellular response to stress;GO:0006952//defense response	gi|388495846|gb|AFK35989.1|/3.63878e-23/unknown [Lotus japonicus]
Unigene33889_LmYL	1993	6.56838	GO:0048046//apoplast	GO:0005507//copper ion binding;GO:0052716//hydroquinone:oxygen oxidoreductase activity;GO:0008447//L-ascorbate oxidase activity	GO:0009834//secondary cell wall biogenesis;GO:0046274//lignin catabolic process;GO:0055114//oxidation-reduction process	gi|225466920|ref|XP_002265173.1|/0/PREDICTED: laccase-4-like [Vitis vinifera]
CL7814.Contig1_LmYL	287	6.56543	GO:0005829//cytosol;GO:0000786//nucleosome;GO:0005739//mitochondrion;GO:0005730//nucleolus;GO:0009506//plasmodesma;GO:0005774//vacuolar membrane;GO:0009579//thylakoid;GO:0009507//chloroplast;GO:0005794//Golgi apparatus;GO:0005886//plasma membrane	GO:0003677//DNA binding;GO:0005515//protein binding	GO:0009414//response to water deprivation;GO:0006334//nucleosome assembly	gi|356557465|ref|XP_003547036.1|/7.4251e-31/PREDICTED: histone H4-like [Glycine max]
Unigene6566_LmYL	459	6.5311	-	-	-	gi|359475044|ref|XP_003631574.1|/2.21282e-07/PREDICTED: uncharacterized protein LOC100245206 [Vitis vinifera]
CL2074.Contig4_LmYL	405	6.50484	-	-	-	-
CL5033.Contig2_LmYL	793	6.49283	GO:0005634//nucleus	GO:0003677//DNA binding	GO:0010224//response to UV-B;GO:0010389//regulation of G2/M transition of mitotic cell cycle;GO:0009909//regulation of flower development;GO:0000724//double-strand break repair via homologous recombination;GO:0016444//somatic cell DNA recombination;GO:0051567//histone H3-K9 methylation;GO:0031047//gene silencing by RNA;GO:0009555//pollen development;GO:0006270//DNA-dependent DNA replication initi…	gi|297806837|ref|XP_002871302.1|/2.45306e-122/hypothetical protein ARALYDRAFT_325405 [Arabidopsis lyrata subsp. lyrata]
CL2812.Contig5_LmYL	1286	6.47723	GO:0010287//plastoglobule;GO:0009941//chloroplast envelope;GO:0048046//apoplast;GO:0009535//chloroplast thylakoid membrane;GO:0005739//mitochondrion	-	GO:0009765//photosynthesis, light harvesting;GO:0009637//response to blue light;GO:0010218//response to far red light;GO:0010114//response to red light	gi|224114357|ref|XP_002316737.1|/5.21491e-143/light-harvesting complex II protein Lhcb1 [Populus trichocarpa]
CL6594.Contig1_LmYL	253	6.47723	-	-	-	-
Unigene30596_LmYL	1184	6.44552	GO:0043229//intracellular organelle;GO:0044444//cytoplasmic part	-	GO:0044260;GO:0016569;GO:0048449;GO:0044238//primary metabolic process;GO:0050789//regulation of biological process	gi|225433189|ref|XP_002281630.1|/5.55612e-88/PREDICTED: kinesin-like protein KIF11-like [Vitis vinifera]
CL2506.Contig1_LmYL	966	6.4131	GO:0005829//cytosol;GO:0005886//plasma membrane;GO:0005634//nucleus	-	GO:0000085//G2 phase of mitotic cell cycle;GO:0031047//gene silencing by RNA;GO:0006275//regulation of DNA replication;GO:0051567//histone H3-K9 methylation;GO:0016579//protein deubiquitination;GO:0010389//regulation of G2/M transition of mitotic cell cycle;GO:0008283//cell proliferation;GO:0006342//chromatin silencing;GO:0010388//cullin deneddylation;GO:0009640//photomorphogenesis;GO:0006306//DN…	gi|224137482|ref|XP_002327137.1|/6.72508e-155/predicted protein [Populus trichocarpa]
CL2619.Contig2_LmYL	766	6.39992	-	-	-	gi|297746386|emb|CBI16442.3|/8.51954e-93/unnamed protein product [Vitis vinifera]
Unigene6503_LmYL	417	6.39661	GO:0009521;GO:0030076//light-harvesting complex;GO:0009941//chloroplast envelope;GO:0009535//chloroplast thylakoid membrane;GO:0010287//plastoglobule	GO:0016168//chlorophyll binding	GO:0030003//cellular cation homeostasis;GO:0070838//divalent metal ion transport;GO:0009765//photosynthesis, light harvesting;GO:0019344//cysteine biosynthetic process;GO:0080167//response to karrikin	gi|255547367|ref|XP_002514741.1|/1.17002e-23/chlorophyll A/B binding protein, putative [Ricinus communis]
Unigene26776_LmYL	939	6.39661	GO:0005634//nucleus	GO:0003677//DNA binding	GO:0006261//DNA-dependent DNA replication	gi|359484115|ref|XP_002267697.2|/2.69397e-60/PREDICTED: high mobility group B protein 7-like [Vitis vinifera]
CL7266.Contig2_LmYL	1101	6.37993	GO:0055028//cortical microtubule;GO:0009524//phragmoplast;GO:0009574//preprophase band	GO:0008017//microtubule binding	GO:0007000//nucleolus organization;GO:0006275//regulation of DNA replication;GO:0007131//reciprocal meiotic recombination;GO:0046785//microtubule polymerization;GO:0000911//cytokinesis by cell plate formation;GO:0051567//histone H3-K9 methylation;GO:0045010//actin nucleation;GO:0010389//regulation of G2/M transition of mitotic cell cycle;GO:0008283//cell proliferation;GO:0009624//response to nema…	gi|225455563|ref|XP_002267584.1|/3.54591e-134/PREDICTED: 65-kDa microtubule-associated protein 3 [Vitis vinifera]
CL9341.Contig1_LmYL	1525	6.37993	GO:0009531;GO:0005774//vacuolar membrane;GO:0031225//anchored to membrane;GO:0005886//plasma membrane	-	GO:0010413//glucuronoxylan metabolic process;GO:0009834//secondary cell wall biogenesis;GO:0010089//xylem development;GO:0009808//lignin metabolic process;GO:0045492//xylan biosynthetic process;GO:0009830//cell wall modification involved in abscission	gi|118488472|gb|ABK96050.1|/0/unknown [Populus trichocarpa]
CL4103.Contig1_LmYL	616	6.36827	GO:0005829//cytosol;GO:0000786//nucleosome;GO:0005739//mitochondrion;GO:0005730//nucleolus;GO:0009506//plasmodesma;GO:0005774//vacuolar membrane;GO:0009579//thylakoid;GO:0009507//chloroplast;GO:0005794//Golgi apparatus;GO:0005886//plasma membrane	GO:0003677//DNA binding;GO:0005515//protein binding	GO:0009414//response to water deprivation;GO:0006334//nucleosome assembly	gi|356557465|ref|XP_003547036.1|/1.47355e-53/PREDICTED: histone H4-like [Glycine max]
Unigene21861_LmYL	1279	6.36709	GO:0030076//light-harvesting complex;GO:0009535//chloroplast thylakoid membrane	GO:0005198//structural molecule activity	GO:0009765//photosynthesis, light harvesting	gi|225461315|ref|XP_002284493.1|/2.925e-146/PREDICTED: chlorophyll a-b binding protein 13, chloroplastic-like [Vitis vinifera]
Unigene796_LmYL	808	6.36306	-	-	GO:0016572//histone phosphorylation	gi|224109182|ref|XP_002315113.1|/3.60899e-60/predicted protein [Populus trichocarpa]
CL6913.Contig1_LmYL	677	6.35455	-	-	-	-
CL2074.Contig8_LmYL	307	6.34598	-	GO:0032440//2-alkenal reductase [NAD(P)] activity;GO:0042802//identical protein binding;GO:0004252//serine-type endopeptidase activity	GO:0043086//negative regulation of catalytic activity;GO:0006508//proteolysis;GO:0055114//oxidation-reduction process	gi|255537201|ref|XP_002509667.1|/5.03197e-35/Xylem serine proteinase 1 precursor, putative [Ricinus communis]
Unigene31071_LmYL	573	6.29352	GO:0005943//1-phosphatidylinositol-4-phosphate 3-kinase, class IA complex;GO:0009534//chloroplast thylakoid	-	-	gi|224121936|ref|XP_002330690.1|/2.3047e-31/predicted protein [Populus trichocarpa]
CL3947.Contig2_LmYL	961	6.28458	-	-	-	gi|326500056|dbj|BAJ90863.1|/3.01775e-06/predicted protein [Hordeum vulgare subsp. vulgare]
Unigene36405_LmYL	408	6.28074	GO:0009535//chloroplast thylakoid membrane	-	GO:0009765//photosynthesis, light harvesting	gi|212274977|ref|NP_001130616.1|/1.2236e-25/uncharacterized protein LOC100191715 [Zea mays]
Unigene18926_LmYL	1078	6.2756	GO:0009570//chloroplast stroma	GO:0003723//RNA binding	GO:0000398//nuclear mRNA splicing, via spliceosome	gi|225459201|ref|XP_002285735.1|/2.27343e-69/PREDICTED: 31 kDa ribonucleoprotein, chloroplastic [Vitis vinifera]
Unigene13157_LmYL	1134	6.2756	-	-	GO:0009825//multidimensional cell growth;GO:0048767//root hair elongation;GO:0005982//starch metabolic process;GO:0000271//polysaccharide biosynthetic process;GO:0009932//cell tip growth;GO:0010075//regulation of meristem growth;GO:0009926//auxin polar transport;GO:0008361//regulation of cell size;GO:0043481//anthocyanin accumulation in tissues in response to UV light;GO:0048653//anther developme…	gi|297733799|emb|CBI15046.3|/5.04276e-123/unnamed protein product [Vitis vinifera]
CL1731.Contig4_LmYL	413	6.25745	GO:0000786//nucleosome;GO:0016021//integral to membrane;GO:0009536//plastid;GO:0005634//nucleus	GO:0003677//DNA binding;GO:0005515//protein binding	GO:0016192//vesicle-mediated transport;GO:0006334//nucleosome assembly;GO:0008283//cell proliferation	gi|357502337|ref|XP_003621457.1|/5.41314e-50/Histone H3 [Medicago truncatula]
Unigene24531_LmYL	724	6.23907	-	GO:0003677//DNA binding;GO:0005515//protein binding	GO:0009739//response to gibberellin stimulus	gi|225425682|ref|XP_002273802.1|/1.15006e-72/PREDICTED: ZF-HD homeobox protein At4g24660 [Vitis vinifera]
CL28.Contig3_LmYL	2581	6.22045	-	GO:0008168//methyltransferase activity	GO:0032776//DNA methylation on cytosine;GO:0045814//negative regulation of gene expression, epigenetic	gi|359478779|ref|XP_002283355.2|/0/PREDICTED: DNA (cytosine-5)-methyltransferase CMT3-like [Vitis vinifera]
Unigene29844_LmYL	807	6.20159	GO:0016023//cytoplasmic membrane-bounded vesicle;GO:0016020//membrane	GO:0016491//oxidoreductase activity;GO:0016301//kinase activity;GO:0000166//nucleotide binding	GO:0016310//phosphorylation	gi|255541284|ref|XP_002511706.1|/3.12517e-96/leucine rich repeat receptor kinase, putative [Ricinus communis]
Unigene29909_LmYL	257	6.20159	-	-	-	-
Unigene32610_LmYL	766	6.19207	GO:0009536//plastid	-	-	gi|225446368|ref|XP_002273678.1|/2.40521e-55/PREDICTED: uncharacterized protein LOC100243770 [Vitis vinifera]
CL5897.Contig3_LmYL	523	6.19207	GO:0000786//nucleosome;GO:0005730//nucleolus	GO:0003677//DNA binding;GO:0005515//protein binding	GO:0042742//defense response to bacterium;GO:0009909//regulation of flower development;GO:0016048//detection of temperature stimulus;GO:0006334//nucleosome assembly;GO:0006338//chromatin remodeling	gi|224062285|ref|XP_002300810.1|/2.55193e-65/histone 2 [Populus trichocarpa]
CL2148.Contig3_LmYL	619	6.18848	GO:0005730//nucleolus;GO:0000786//nucleosome	GO:0003677//DNA binding	GO:0006334//nucleosome assembly	gi|224109882|ref|XP_002315342.1|/3.42068e-66/histone H2 [Populus trichocarpa]
Unigene7344_LmYL	565	6.18249	GO:0009505//plant-type cell wall;GO:0009506//plasmodesma;GO:0005886//plasma membrane;GO:0016021//integral to membrane	GO:0004872//receptor activity;GO:0005524//ATP binding;GO:0032440//2-alkenal reductase [NAD(P)] activity;GO:0004674//protein serine/threonine kinase activity	GO:0008283//cell proliferation;GO:0006468//protein phosphorylation;GO:0007169//transmembrane receptor protein tyrosine kinase signaling pathway;GO:0055114//oxidation-reduction process	gi|225448572|ref|XP_002277929.1|/4.86786e-66/PREDICTED: probable leucine-rich repeat receptor-like protein kinase IMK3-like isoform 1 [Vitis vinifera]
Unigene25547_LmYL	972	6.16312	-	GO:0005515//protein binding	GO:0045859//regulation of protein kinase activity;GO:0010440//stomatal lineage progression;GO:0051726//regulation of cell cycle	gi|255561387|ref|XP_002521704.1|/1.34744e-94/cyclin B, putative [Ricinus communis]
Unigene26866_LmYL	424	6.14349	-	-	GO:0045892//negative regulation of transcription, DNA-dependent	gi|147772925|emb|CAN67178.1|/4.2374e-34/hypothetical protein VITISV_037456 [Vitis vinifera]
CL686.Contig1_LmYL	1453	6.12359	-	GO:0035251//UDP-glucosyltransferase activity	-	gi|357167302|ref|XP_003581097.1|/9.29228e-83/PREDICTED: LOW QUALITY PROTEIN: UDP-glycosyltransferase 85A2-like [Brachypodium distachyon]
Unigene12314_LmYL	702	6.12359	-	GO:0005515//protein binding	-	gi|225470696|ref|XP_002263439.1|/3.39002e-50/PREDICTED: putative uncharacterized protein DDB_G0287975 [Vitis vinifera]
Unigene14929_LmYL	361	6.11958	-	-	-	gi|225467827|ref|XP_002271189.1|/2.06869e-28/PREDICTED: uncharacterized protein LOC100255543 [Vitis vinifera]
Unigene13819_LmYL	1457	6.1169	-	GO:0016788//hydrolase activity, acting on ester bonds	-	gi|225443389|ref|XP_002266915.1|/7.80517e-106/PREDICTED: GDSL esterase/lipase At1g29670 [Vitis vinifera]
Unigene27943_LmYL	897	6.11354	GO:0016023//cytoplasmic membrane-bounded vesicle;GO:0005576//extracellular region	GO:0050660//flavin adenine dinucleotide binding;GO:0008812//choline dehydrogenase activity;GO:0046593//mandelonitrile lyase activity	GO:0006066//alcohol metabolic process;GO:0009553//embryo sac development;GO:0007267//cell-cell signaling;GO:0010430//fatty acid omega-oxidation	gi|297743084|emb|CBI35951.3|/8.79364e-90/unnamed protein product [Vitis vinifera]
Unigene31680_LmYL	885	6.11262	-	-	-	gi|225464902|ref|XP_002274217.1|/1.03363e-42/PREDICTED: uncharacterized protein LOC100258720 [Vitis vinifera]
CL7659.Contig1_LmYL	1233	6.06219	GO:0046658//anchored to plasma membrane	GO:0042973//glucan endo-1,3-beta-D-glucosidase activity;GO:0043169//cation binding	GO:0005975//carbohydrate metabolic process	gi|359488286|ref|XP_002265396.2|/2.26749e-156/PREDICTED: glucan endo-1,3-beta-glucosidase 2-like [Vitis vinifera]
CL1629.Contig1_LmYL	2153	6.04113	GO:0005783//endoplasmic reticulum	GO:0046424//ferulate 5-hydroxylase activity;GO:0009055//electron carrier activity;GO:0020037//heme binding;GO:0016705//oxidoreductase activity, acting on paired donors, with incorporation or reduction of molecular oxygen	GO:0010224//response to UV-B;GO:0055114//oxidation-reduction process	gi|46403211|gb|AAS92625.1|/0/coniferylalcohol 5-hydroxylase [Centaurium erythraea]
Unigene38244_LmYL	953	6.04113	GO:0009507//chloroplast	-	GO:0006457//protein folding;GO:0009644//response to high light intensity;GO:0010286//heat acclimation;GO:0042542//response to hydrogen peroxide	gi|232278|sp|P30222.1|HS22C_PETHY/3.23425e-77/RecName: Full=Small heat shock protein, chloroplastic; Flags: Precursor
Unigene6458_LmYL	561	6.04113	GO:0005634//nucleus	GO:0016818//hydrolase activity, acting on acid anhydrides, in phosphorus-containing anhydrides;GO:0005524//ATP binding	GO:0006355//regulation of transcription, DNA-dependent	gi|257831433|gb|ACV71017.1|/1.93934e-35/UPA17 [Capsicum annuum]
CL1592.Contig2_LmYL	515	6.03048	GO:0005576//extracellular region	GO:0050660//flavin adenine dinucleotide binding;GO:0008812//choline dehydrogenase activity;GO:0046593//mandelonitrile lyase activity	GO:0006066//alcohol metabolic process;GO:0009553//embryo sac development;GO:0007267//cell-cell signaling;GO:0010430//fatty acid omega-oxidation	gi|356550436|ref|XP_003543593.1|/3.21054e-73/PREDICTED: protein HOTHEAD-like [Glycine max]
Unigene6530_LmYL	365	6.00895	-	-	-	-
CL1171.Contig1_LmYL	672	5.99806	GO:0005622//intracellular	GO:0008270//zinc ion binding	GO:0042545//cell wall modification;GO:0009664//plant-type cell wall organization	gi|225430224|ref|XP_002282524.1|/2.08676e-70/PREDICTED: uncharacterized RNA-binding protein C17H9.04c [Vitis vinifera]
Unigene33474_LmYL	927	5.99806	GO:0005875//microtubule associated complex;GO:0009574//preprophase band	-	GO:0016572//histone phosphorylation;GO:0000914//phragmoplast assembly;GO:0000226//microtubule cytoskeleton organization;GO:0007108//cytokinesis, initiation of separation	gi|224123202|ref|XP_002319019.1|/7.82494e-89/predicted protein [Populus trichocarpa]
Unigene26076_LmYL	1467	5.99806	GO:0009536//plastid	GO:0004190//aspartic-type endopeptidase activity	GO:0010413//glucuronoxylan metabolic process;GO:0016926//protein desumoylation;GO:0000041//transition metal ion transport;GO:0010228//vegetative to reproductive phase transition of meristem;GO:0006508//proteolysis;GO:0045492//xylan biosynthetic process;GO:0050665//hydrogen peroxide biosynthetic process	gi|224126751|ref|XP_002329464.1|/3.36064e-173/predicted protein [Populus trichocarpa]
Unigene24942_LmYL	1323	5.96489	GO:0005874//microtubule	GO:0003777//microtubule motor activity;GO:0003676//nucleic acid binding;GO:0005524//ATP binding	GO:0000226//microtubule cytoskeleton organization;GO:0006346//methylation-dependent chromatin silencing;GO:0031048//chromatin silencing by small RNA;GO:0000911//cytokinesis by cell plate formation;GO:0051567//histone H3-K9 methylation;GO:0015074//DNA integration;GO:0048453//sepal formation;GO:0006306//DNA methylation;GO:0048451//petal formation;GO:0051322//anaphase;GO:0009909//regulation of flowe…	gi|359494589|ref|XP_002270779.2|/2.04526e-142/PREDICTED: uncharacterized protein LOC100261047 [Vitis vinifera]
Unigene12854_LmYL	1691	5.96009	-	GO:0016705//oxidoreductase activity, acting on paired donors, with incorporation or reduction of molecular oxygen;GO:0004497//monooxygenase activity;GO:0005506//iron ion binding	-	gi|17065916|emb|CAC80883.1|/0/geraniol 10-hydroxylase [Catharanthus roseus]
Unigene18866_LmYL	841	5.94235	GO:0009507//chloroplast	-	GO:0019252//starch biosynthetic process;GO:0000023//maltose metabolic process;GO:0019288//isopentenyl diphosphate biosynthetic process, mevalonate-independent pathway	gi|255557833|ref|XP_002519946.1|/8.58782e-44/conserved hypothetical protein [Ricinus communis]
Unigene4882_LmYL	871	5.93095	GO:0005634//nucleus	GO:0003700//sequence-specific DNA binding transcription factor activity;GO:0003677//DNA binding	GO:0042127//regulation of cell proliferation;GO:0010103//stomatal complex morphogenesis;GO:0006355//regulation of transcription, DNA-dependent	gi|255545056|ref|XP_002513589.1|/1.24619e-101/DNA binding protein, putative [Ricinus communis]
Unigene4754_LmYL	1050	5.90786	-	GO:0032440//2-alkenal reductase [NAD(P)] activity;GO:0042802//identical protein binding;GO:0004252//serine-type endopeptidase activity	GO:0043086//negative regulation of catalytic activity;GO:0006508//proteolysis;GO:0055114//oxidation-reduction process	gi|225458649|ref|XP_002282833.1|/1.7586e-143/PREDICTED: subtilisin-like protease [Vitis vinifera]
Unigene7556_LmYL	538	5.90786	GO:0005634//nucleus	GO:0003677//DNA binding;GO:0046983//protein dimerization activity;GO:0003700//sequence-specific DNA binding transcription factor activity	GO:0006355//regulation of transcription, DNA-dependent;GO:0009734//auxin mediated signaling pathway	gi|359473930|ref|XP_002265162.2|/4.31907e-18/PREDICTED: auxin response factor 9-like [Vitis vinifera]
CL10385.Contig1_LmYL	596	5.90786	-	GO:0005516//calmodulin binding	GO:0010103//stomatal complex morphogenesis	gi|224135155|ref|XP_002321997.1|/8.15049e-62/predicted protein [Populus trichocarpa]
Unigene34790_LmYL	713	5.90203	-	-	GO:0022402//cell cycle process	gi|255573378|ref|XP_002527615.1|/4.94348e-20/conserved hypothetical protein [Ricinus communis]
Unigene36842_LmYL	776	5.8844	-	-	-	gi|359495088|ref|XP_002266452.2|/2.83468e-51/PREDICTED: disease resistance response protein 206-like [Vitis vinifera]
Unigene7099_LmYL	662	5.8844	-	-	-	gi|225467985|ref|XP_002269165.1|/4.11189e-47/PREDICTED: uncharacterized protein LOC100256556 [Vitis vinifera]
Unigene24069_LmYL	1361	5.8844	GO:0000307//cyclin-dependent protein kinase holoenzyme complex;GO:0005737//cytoplasm;GO:0005634//nucleus	GO:0008353//RNA polymerase II carboxy-terminal domain kinase activity;GO:0004713//protein tyrosine kinase activity;GO:0005524//ATP binding;GO:0004693//cyclin-dependent protein kinase activity;GO:0030332//cyclin binding	GO:0006468//protein phosphorylation;GO:0051726//regulation of cell cycle;GO:0048825//cotyledon development;GO:0042023//DNA endoreduplication;GO:0009826//unidimensional cell growth;GO:0010376//stomatal complex formation	gi|9885801|gb|AAG01533.1|AF289466_1/1.24018e-166/cyclin-dependent kinase B1-2 [Nicotiana tabacum]
CL1789.Contig1_LmYL	1908	5.8844	GO:0005794//Golgi apparatus	GO:0047262//polygalacturonate 4-alpha-galacturonosyltransferase activity	GO:0010417//glucuronoxylan biosynthetic process;GO:0009832//plant-type cell wall biogenesis;GO:0007047//cellular cell wall organization;GO:0010089//xylem development	gi|359493952|ref|XP_002282637.2|/0/PREDICTED: probable galacturonosyltransferase 12-like [Vitis vinifera]
CL2812.Contig1_LmYL	1202	5.8765	GO:0010287//plastoglobule;GO:0009941//chloroplast envelope;GO:0048046//apoplast;GO:0009535//chloroplast thylakoid membrane;GO:0005739//mitochondrion	-	GO:0009765//photosynthesis, light harvesting;GO:0009637//response to blue light;GO:0010218//response to far red light;GO:0010114//response to red light	gi|2645999|gb|AAB87573.1|/3.39075e-141/chlorophyll a/b binding protein of LHCII type I precursor [Panax ginseng]
Unigene18776_LmYL	814	5.86056	-	GO:0046872//metal ion binding	GO:0051726//regulation of cell cycle;GO:0010228//vegetative to reproductive phase transition of meristem;GO:0006270//DNA-dependent DNA replication initiation;GO:0006275//regulation of DNA replication	gi|225425110|ref|XP_002272919.1|/1.33694e-78/PREDICTED: TIMELESS-interacting protein [Vitis vinifera]
Unigene19438_LmYL	609	5.86056	-	-	-	gi|297740052|emb|CBI30234.3|/1.18288e-39/unnamed protein product [Vitis vinifera]
CL790.Contig2_LmYL	558	5.84848	GO:0048046//apoplast;GO:0005618//cell wall;GO:0031012//extracellular matrix	GO:0045735//nutrient reservoir activity;GO:0030145//manganese ion binding	GO:0009651//response to salt stress	gi|359490091|ref|XP_002276756.2|/4.66504e-66/PREDICTED: putative germin-like protein 2-1-like [Vitis vinifera]
Unigene26623_LmYL	939	5.83631	-	GO:0016740//transferase activity	-	gi|297744686|emb|CBI37948.3|/2.00718e-39/unnamed protein product [Vitis vinifera]
CL2812.Contig2_LmYL	231	5.83018	GO:0010287//plastoglobule;GO:0009941//chloroplast envelope;GO:0048046//apoplast;GO:0009535//chloroplast thylakoid membrane;GO:0005739//mitochondrion	-	GO:0009765//photosynthesis, light harvesting;GO:0009637//response to blue light;GO:0010218//response to far red light;GO:0010114//response to red light	gi|359480215|ref|XP_002273106.2|/3.75517e-38/PREDICTED: chlorophyll a-b binding protein 1B, chloroplastic-like [Vitis vinifera]
Unigene23936_LmYL	982	5.81557	-	-	-	gi|225444549|ref|XP_002275796.1|/7.57827e-45/PREDICTED: uncharacterized protein LOC100265752 [Vitis vinifera]
CL5457.Contig2_LmYL	1401	5.81165	GO:0048046//apoplast;GO:0005618//cell wall	GO:0004553//hydrolase activity, hydrolyzing O-glycosyl compounds;GO:0016762//xyloglucan:xyloglucosyl transferase activity	GO:0006073//cellular glucan metabolic process	gi|224146658|ref|XP_002326087.1|/2.14058e-145/predicted protein [Populus trichocarpa]
Unigene36498_LmYL	314	5.81165	GO:0009535//chloroplast thylakoid membrane	GO:0005198//structural molecule activity	GO:0009765//photosynthesis, light harvesting	gi|302143082|emb|CBI20377.3|/2.18301e-14/unnamed protein product [Vitis vinifera]
Unigene19187_LmYL	1023	5.79077	GO:0010598//NAD(P)H dehydrogenase complex (plastoquinone);GO:0009535//chloroplast thylakoid membrane	GO:0009055//electron carrier activity;GO:0051536//iron-sulfur cluster binding;GO:0046872//metal ion binding	GO:0006098//pentose-phosphate shunt;GO:0019252//starch biosynthetic process;GO:0030003//cellular cation homeostasis;GO:0019288//isopentenyl diphosphate biosynthetic process, mevalonate-independent pathway;GO:0009773//photosynthetic electron transport in photosystem I;GO:0070838//divalent metal ion transport;GO:0019761//glucosinolate biosynthetic process	gi|225442545|ref|XP_002284206.1|/1.15897e-75/PREDICTED: uncharacterized protein LOC100241139 [Vitis vinifera]
Unigene36883_LmYL	444	5.78656	-	-	-	gi|147785392|emb|CAN68680.1|/1.68476e-22/hypothetical protein VITISV_041943 [Vitis vinifera]
Unigene6927_LmYL	291	5.78656	GO:0009535//chloroplast thylakoid membrane	GO:0008289//lipid binding	GO:0000038//very long chain fatty acid metabolic process;GO:0006869//lipid transport;GO:0042335//cuticle development	gi|224552010|gb|ACN54400.1|/2.08822e-09/hybrid proline-rich protein [Gossypium hirsutum]
Unigene26386_LmYL	526	5.77385	GO:0005737//cytoplasm;GO:0005634//nucleus	GO:0016538//cyclin-dependent protein kinase regulator activity;GO:0005515//protein binding;GO:0004693//cyclin-dependent protein kinase activity	GO:0000278//mitotic cell cycle;GO:0045736//negative regulation of cyclin-dependent protein kinase activity;GO:0010440//stomatal lineage progression;GO:0006661//phosphatidylinositol biosynthetic process;GO:0042023//DNA endoreduplication	gi|357472055|ref|XP_003606312.1|/2.84022e-43/Cyclin-dependent kinases regulatory subunit [Medicago truncatula]
Unigene36877_LmYL	741	5.76102	-	-	-	gi|147799839|emb|CAN61843.1|/1.60074e-48/hypothetical protein VITISV_004818 [Vitis vinifera]
Unigene29513_LmYL	245	5.76102	-	GO:0080030//methyl indole-3-acetate esterase activity;GO:0080032//methyl jasmonate esterase activity;GO:0080031//methyl salicylate esterase activity	GO:0009696//salicylic acid metabolic process	gi|350538063|ref|NP_001233813.1|/6.15435e-17/methylesterase [Solanum lycopersicum]
Unigene25992_LmYL	1008	5.73503	GO:0005576//extracellular region;GO:0016020//membrane;GO:0009505//plant-type cell wall	-	GO:0009664//plant-type cell wall organization;GO:0006949//syncytium formation	gi|255584757|ref|XP_002533097.1|/1.18188e-141/Alpha-expansin 4 precursor, putative [Ricinus communis]
Unigene22118_LmYL	903	5.73503	GO:0009506//plasmodesma;GO:0005634//nucleus;GO:0008278//cohesin complex	GO:0005215//transporter activity;GO:0005524//ATP binding	GO:0031048//chromatin silencing by small RNA;GO:0006346//methylation-dependent chromatin silencing;GO:0006275//regulation of DNA replication;GO:0007131//reciprocal meiotic recombination;GO:0000911//cytokinesis by cell plate formation;GO:0051567//histone H3-K9 methylation;GO:0006270//DNA-dependent DNA replication initiation;GO:0010389//regulation of G2/M transition of mitotic cell cycle;GO:0008283…	gi|224140989|ref|XP_002323859.1|/2.71742e-131/condensin complex components subunit [Populus trichocarpa]
Unigene6159_LmYL	398	5.70855	-	-	-	gi|147812462|emb|CAN75064.1|/1.6803e-06/hypothetical protein VITISV_025472 [Vitis vinifera]
Unigene33892_LmYL	1564	5.70855	GO:0048046//apoplast	GO:0005507//copper ion binding;GO:0052716//hydroquinone:oxygen oxidoreductase activity;GO:0008447//L-ascorbate oxidase activity	GO:0045492//xylan biosynthetic process;GO:0009834//secondary cell wall biogenesis;GO:0009809//lignin biosynthetic process;GO:0010413//glucuronoxylan metabolic process;GO:0046274//lignin catabolic process;GO:0055114//oxidation-reduction process	gi|224059328|ref|XP_002299828.1|/0/predicted protein [Populus trichocarpa]
Unigene28690_LmYL	1303	5.70855	GO:0009507//chloroplast	GO:0000166//nucleotide binding	GO:0010389//regulation of G2/M transition of mitotic cell cycle;GO:0009909//regulation of flower development;GO:0048449;GO:0016570//histone modification;GO:0006275//regulation of DNA replication	gi|225440360|ref|XP_002270444.1|/6.07107e-147/PREDICTED: kinesin-like protein KIF22-B [Vitis vinifera]
Unigene25098_LmYL	979	5.70855	-	GO:0035091//phosphatidylinositol binding	GO:0042127//regulation of cell proliferation;GO:0010087//phloem or xylem histogenesis;GO:0010305//leaf vascular tissue pattern formation;GO:0009734//auxin mediated signaling pathway	gi|359479717|ref|XP_003632345.1|/4.20329e-104/PREDICTED: uncharacterized protein LOC100854030 [Vitis vinifera]
Unigene19101_LmYL	408	5.68159	GO:0044444//cytoplasmic part;GO:0043229//intracellular organelle	GO:0005488//binding	-	gi|255585185|ref|XP_002533296.1|/9.69519e-23/conserved hypothetical protein [Ricinus communis]
Unigene38861_LmYL	460	5.68159	GO:0009535//chloroplast thylakoid membrane	GO:0008289//lipid binding	GO:0000038//very long chain fatty acid metabolic process;GO:0006869//lipid transport;GO:0042335//cuticle development	gi|118486948|gb|ABK95307.1|/2.85671e-47/unknown [Populus trichocarpa]
Unigene34219_LmYL	3257	5.66666	GO:0009330//DNA topoisomerase complex (ATP-hydrolyzing);GO:0000795//synaptonemal complex	GO:0016491//oxidoreductase activity;GO:0003918//DNA topoisomerase (ATP-hydrolyzing) activity;GO:0005524//ATP binding	GO:0009957//epidermal cell fate specification;GO:0006312//mitotic recombination;GO:0000819//sister chromatid segregation;GO:0006275//regulation of DNA replication;GO:0000911//cytokinesis by cell plate formation;GO:0051567//histone H3-K9 methylation;GO:0006270//DNA-dependent DNA replication initiation;GO:0000712//resolution of meiotic recombination intermediates;GO:0008283//cell proliferation;GO:0…	gi|225450069|ref|XP_002274267.1|/0/PREDICTED: DNA topoisomerase 2-like [Vitis vinifera]
CL4103.Contig2_LmYL	519	5.66103	GO:0005829//cytosol;GO:0000786//nucleosome;GO:0005739//mitochondrion;GO:0005730//nucleolus;GO:0009506//plasmodesma;GO:0005774//vacuolar membrane;GO:0009579//thylakoid;GO:0009507//chloroplast;GO:0005794//Golgi apparatus;GO:0005886//plasma membrane	GO:0003677//DNA binding;GO:0005515//protein binding	GO:0009414//response to water deprivation;GO:0006334//nucleosome assembly	gi|326512852|dbj|BAK03333.1|/3.39744e-54/predicted protein [Hordeum vulgare subsp. vulgare]
CL4059.Contig1_LmYL	1602	5.65411	-	-	-	gi|224060963|ref|XP_002300297.1|/4.31606e-52/predicted protein [Populus trichocarpa]
Unigene30501_LmYL	1099	5.65411	GO:0005739//mitochondrion	-	GO:0050789//regulation of biological process;GO:0006260//DNA replication	gi|296089567|emb|CBI39386.3|/1.85954e-58/unnamed protein product [Vitis vinifera]
Unigene30019_LmYL	1439	5.65411	-	-	-	-
CL9686.Contig1_LmYL	232	5.64017	-	-	-	-
Unigene27501_LmYL	679	5.64017	-	-	-	-
Unigene37005_LmYL	844	5.62609	GO:0005886//plasma membrane	GO:0004674//protein serine/threonine kinase activity;GO:0000166//nucleotide binding	GO:0016310//phosphorylation	gi|356549726|ref|XP_003543242.1|/1.1216e-43/PREDICTED: probable serine/threonine-protein kinase At1g54610-like [Glycine max]
CL3012.Contig2_LmYL	1305	5.61188	-	-	GO:0045492//xylan biosynthetic process;GO:0010413//glucuronoxylan metabolic process	gi|359486239|ref|XP_003633419.1|/3.7089e-120/PREDICTED: uncharacterized protein LOC100852653 [Vitis vinifera]
Unigene24577_LmYL	351	5.59752	GO:0016021//integral to membrane;GO:0009538//photosystem I reaction center;GO:0009941//chloroplast envelope;GO:0009535//chloroplast thylakoid membrane;GO:0010287//plastoglobule	-	GO:0006364//rRNA processing;GO:0009657//plastid organization;GO:0030003//cellular cation homeostasis;GO:0010207//photosystem II assembly;GO:0070838//divalent metal ion transport	gi|297790810|ref|XP_002863290.1|/3.2141e-26/predicted protein [Arabidopsis lyrata subsp. lyrata]
Unigene19032_LmYL	1221	5.58302	GO:0005773//vacuole;GO:0005618//cell wall	GO:0016788//hydrolase activity, acting on ester bonds	-	gi|297740481|emb|CBI30663.3|/5.93788e-125/unnamed protein product [Vitis vinifera]
Unigene29153_LmYL	902	5.57816	-	GO:0003677//DNA binding	GO:0006917//induction of apoptosis;GO:2000121//regulation of removal of superoxide radicals;GO:0034052//positive regulation of plant-type hypersensitive response;GO:0009814//defense response, incompatible interaction	gi|297742122|emb|CBI33909.3|/5.74557e-81/unnamed protein product [Vitis vinifera]
Unigene20465_LmYL	896	5.56838	-	-	GO:0006355//regulation of transcription, DNA-dependent	gi|359480575|ref|XP_002279517.2|/9.38526e-76/PREDICTED: scarecrow-like protein 32 [Vitis vinifera]
Unigene7920_LmYL	333	5.56838	-	-	-	-
Unigene23758_LmYL	829	5.56838	-	-	-	gi|224128702|ref|XP_002320398.1|/3.31455e-16/predicted protein [Populus trichocarpa]
Unigene36817_LmYL	439	5.55358	-	-	GO:0080167//response to karrikin	gi|255578609|ref|XP_002530166.1|/2.28926e-32/conserved hypothetical protein [Ricinus communis]
Unigene22783_LmYL	533	5.54861	GO:0016020//membrane	GO:0009922//fatty acid elongase activity	GO:0006633//fatty acid biosynthetic process;GO:0009611//response to wounding;GO:0009409//response to cold;GO:0010345//suberin biosynthetic process;GO:0006970//response to osmotic stress;GO:0009416//response to light stimulus	gi|157673576|gb|ABV60087.1|/4.04809e-85/beta-ketoacyl-CoA synthase [Gossypium hirsutum]
Unigene25842_LmYL	651	5.53863	GO:0005622//intracellular	GO:0008270//zinc ion binding	-	gi|359492803|ref|XP_002284394.2|/2.3627e-92/PREDICTED: uncharacterized protein LOC100257501 [Vitis vinifera]
Unigene37602_LmYL	428	5.53863	GO:0005829//cytosol	GO:0016747//transferase activity, transferring acyl groups other than amino-acyl groups	GO:0048767//root hair elongation;GO:0015706//nitrate transport;GO:0016131//brassinosteroid metabolic process;GO:0010106//cellular response to iron ion starvation;GO:0006826//iron ion transport;GO:0010167//response to nitrate	gi|255587870|ref|XP_002534423.1|/1.31826e-19/Anthranilate N-benzoyltransferase protein, putative [Ricinus communis]
Unigene36054_LmYL	1041	5.52453	GO:0010287//plastoglobule;GO:0009941//chloroplast envelope;GO:0048046//apoplast;GO:0009535//chloroplast thylakoid membrane;GO:0005739//mitochondrion	-	GO:0009765//photosynthesis, light harvesting;GO:0009637//response to blue light;GO:0010218//response to far red light;GO:0010114//response to red light	gi|224114357|ref|XP_002316737.1|/3.49622e-144/light-harvesting complex II protein Lhcb1 [Populus trichocarpa]
CL1729.Contig1_LmYL	1297	5.51845	GO:0009536//plastid	-	-	gi|359492530|ref|XP_002283504.2|/1.82278e-119/PREDICTED: uncharacterized protein LOC100260890 [Vitis vinifera]
Unigene27205_LmYL	1225	5.51845	-	-	-	gi|224064350|ref|XP_002301432.1|/7.3444e-107/predicted protein [Populus trichocarpa]
Unigene29616_LmYL	1995	5.50826	GO:0016021//integral to membrane;GO:0005794//Golgi apparatus;GO:0005783//endoplasmic reticulum;GO:0005886//plasma membrane	GO:0016760//cellulose synthase (UDP-forming) activity	GO:0000911//cytokinesis by cell plate formation;GO:0051329//interphase of mitotic cell cycle;GO:0009414//response to water deprivation;GO:0009651//response to salt stress;GO:0030244//cellulose biosynthetic process;GO:0009409//response to cold;GO:0007047//cellular cell wall organization;GO:0009965//leaf morphogenesis;GO:0000724//double-strand break repair via homologous recombination;GO:0000226//m…	gi|225437481|ref|XP_002274010.1|/0/PREDICTED: cellulose synthase-like protein D5-like [Vitis vinifera]
Unigene29897_LmYL	256	5.50826	-	-	-	-
Unigene27029_LmYL	1108	5.50826	-	-	-	gi|225437795|ref|XP_002281632.1|/2.65627e-137/PREDICTED: uncharacterized protein LOC100255480 isoform 1 [Vitis vinifera]
Unigene37356_LmYL	617	5.50826	-	-	-	gi|224083266|ref|XP_002306974.1|/5.12341e-54/predicted protein [Populus trichocarpa]
Unigene12112_LmYL	630	5.47723	GO:0009506//plasmodesma;GO:0046658//anchored to plasma membrane	GO:0005507//copper ion binding;GO:0009055//electron carrier activity	GO:0000911//cytokinesis by cell plate formation;GO:0051322//anaphase;GO:0051225//spindle assembly;GO:0010075//regulation of meristem growth;GO:0016572//histone phosphorylation;GO:0006084//acetyl-CoA metabolic process	gi|255548730|ref|XP_002515421.1|/7.05955e-62/Early nodulin 55-2 precursor, putative [Ricinus communis]
Unigene13133_LmYL	801	5.47723	GO:0009505//plant-type cell wall;GO:0005886//plasma membrane;GO:0016021//integral to membrane	GO:0004872//receptor activity;GO:0005524//ATP binding;GO:0032440//2-alkenal reductase [NAD(P)] activity;GO:0004693//cyclin-dependent protein kinase activity	GO:0007049//cell cycle;GO:0006468//protein phosphorylation;GO:0055114//oxidation-reduction process	gi|297736544|emb|CBI25415.3|/2.97915e-99/unnamed protein product [Vitis vinifera]
CL4103.Contig3_LmYL	205	5.47723	GO:0000786//nucleosome;GO:0005730//nucleolus;GO:0009579//thylakoid;GO:0009507//chloroplast;GO:0005886//plasma membrane	GO:0003677//DNA binding	GO:0009414//response to water deprivation;GO:0006334//nucleosome assembly	gi|356557465|ref|XP_003547036.1|/5.748e-31/PREDICTED: histone H4-like [Glycine max]
Unigene18956_LmYL	1152	5.47723	GO:0009941//chloroplast envelope;GO:0016020//membrane;GO:0005634//nucleus	GO:0008094//DNA-dependent ATPase activity;GO:0005315//inorganic phosphate transmembrane transporter activity;GO:0009673//low affinity phosphate transmembrane transporter activity;GO:0003677//DNA binding;GO:0005524//ATP binding	GO:0006275//regulation of DNA replication;GO:0000911//cytokinesis by cell plate formation;GO:0051567//histone H3-K9 methylation;GO:0006270//DNA-dependent DNA replication initiation;GO:0006268//DNA unwinding involved in replication;GO:0010389//regulation of G2/M transition of mitotic cell cycle;GO:0008283//cell proliferation;GO:0006306//DNA methylation;GO:0051322//anaphase;GO:0006817//phosphate io…	gi|225462994|ref|XP_002263791.1|/7.12041e-165/PREDICTED: DNA replication licensing factor mcm5-A-like [Vitis vinifera]
Unigene12396_LmYL	491	5.47723	GO:0005739//mitochondrion	-	-	gi|255574497|ref|XP_002528160.1|/6.71314e-75/pentatricopeptide repeat-containing protein, putative [Ricinus communis]
Unigene10324_LmYL	437	5.47723	-	GO:0003700//sequence-specific DNA binding transcription factor activity;GO:0003677//DNA binding	GO:0048573//photoperiodism, flowering;GO:0046685//response to arsenic-containing substance;GO:0006355//regulation of transcription, DNA-dependent	gi|255583282|ref|XP_002532405.1|/3.76469e-43/DNA binding protein, putative [Ricinus communis]
Unigene38767_LmYL	815	5.47723	GO:0016020//membrane;GO:0005773//vacuole;GO:0044446//intracellular organelle part	GO:0005515//protein binding	GO:0009791//post-embryonic development;GO:0050794//regulation of cellular process;GO:0048366//leaf development;GO:0009725//response to hormone stimulus	gi|359492530|ref|XP_002283504.2|/6.26819e-44/PREDICTED: uncharacterized protein LOC100260890 [Vitis vinifera]
Unigene29964_LmYL	977	5.47723	-	-	-	gi|224056885|ref|XP_002299072.1|/8.25782e-60/predicted protein [Populus trichocarpa]
Unigene25553_LmYL	686	5.47723	GO:0009505//plant-type cell wall;GO:0016023//cytoplasmic membrane-bounded vesicle	GO:0042802//identical protein binding;GO:0004252//serine-type endopeptidase activity	GO:0006508//proteolysis;GO:0043086//negative regulation of catalytic activity	gi|255578035|ref|XP_002529888.1|/6.31931e-94/conserved hypothetical protein [Ricinus communis]
CL4551.Contig4_LmYL	1137	5.46606	-	GO:0000166//nucleotide binding	-	gi|7578895|gb|AAF64174.1|AF242491_1/1.01302e-147/phenylcoumaran benzylic ether reductase homolog Fi1 [Forsythia x intermedia]
Unigene7454_LmYL	1356	5.46589	GO:0009941//chloroplast envelope;GO:0048046//apoplast;GO:0010319//stromule;GO:0009570//chloroplast stroma;GO:0009535//chloroplast thylakoid membrane	GO:0008270//zinc ion binding;GO:0004089//carbonate dehydratase activity	GO:0031348//negative regulation of defense response;GO:0019684//photosynthesis, light reaction;GO:0006098//pentose-phosphate shunt;GO:0009595//detection of biotic stimulus;GO:0010119//regulation of stomatal movement;GO:0009867//jasmonic acid mediated signaling pathway;GO:0009697//salicylic acid biosynthetic process;GO:0009862//systemic acquired resistance, salicylic acid mediated signaling pathwa…	gi|45451864|gb|AAS65454.1|/3.17099e-130/chloroplast carbonic anhydrase precursor [Noccaea caerulescens]
Unigene30362_LmYL	3131	5.45351	GO:0005634//nucleus	GO:0043565//sequence-specific DNA binding;GO:0003700//sequence-specific DNA binding transcription factor activity	GO:0009880//embryonic pattern specification;GO:0050826//response to freezing;GO:0007131//reciprocal meiotic recombination;GO:0007155//cell adhesion;GO:0009944//polarity specification of adaxial/abaxial axis;GO:0045010//actin nucleation;GO:0045132//meiotic chromosome segregation;GO:0033044//regulation of chromosome organization;GO:0006355//regulation of transcription, DNA-dependent;GO:0010075//reg…	gi|359483940|ref|XP_002281868.2|/0/PREDICTED: homeobox-leucine zipper protein HOX32-like isoform 1 [Vitis vinifera]
Unigene25761_LmYL	930	5.44552	GO:0005618//cell wall;GO:0048046//apoplast	GO:0016762//xyloglucan:xyloglucosyl transferase activity;GO:0004553//hydrolase activity, hydrolyzing O-glycosyl compounds	GO:0009414//response to water deprivation;GO:0006073//cellular glucan metabolic process	gi|308229784|gb|ADO24300.1|/3.96622e-149/xyloglucan endotransglucosylase/hydrolase [Gossypium hirsutum]
CL4530.Contig1_LmYL	1237	5.4294	GO:0005829//cytosol;GO:0009506//plasmodesma;GO:0005634//nucleus;GO:0005886//plasma membrane	GO:0030755//quercetin 3-O-methyltransferase activity;GO:0047763//caffeate O-methyltransferase activity;GO:0033799//myricetin 3'-O-methyltransferase activity;GO:0030744	GO:0006598//polyamine catabolic process;GO:0009805//coumarin biosynthetic process;GO:0009611//response to wounding;GO:0009963//positive regulation of flavonoid biosynthetic process;GO:0042398//cellular modified amino acid biosynthetic process;GO:0009809//lignin biosynthetic process;GO:0051555//flavonol biosynthetic process;GO:0016126//sterol biosynthetic process	gi|297792845|ref|XP_002864307.1|/4.83924e-98/O-methyltransferase 1 [Arabidopsis lyrata subsp. lyrata]
Unigene30618_LmYL	815	5.42815	-	-	-	gi|225461916|ref|XP_002267429.1|/5.13961e-38/PREDICTED: uncharacterized protein LOC284861-like [Vitis vinifera]
CL10115.Contig1_LmYL	2551	5.42399	-	GO:0000166//nucleotide binding	GO:0051726//regulation of cell cycle;GO:0051567//histone H3-K9 methylation;GO:0010382;GO:0010089//xylem development;GO:0006270//DNA-dependent DNA replication initiation;GO:0006346//methylation-dependent chromatin silencing;GO:0008283//cell proliferation;GO:0006275//regulation of DNA replication;GO:0006306//DNA methylation;GO:0016246//RNA interference	gi|297737527|emb|CBI26728.3|/0/unnamed protein product [Vitis vinifera]
Unigene31024_LmYL	1363	5.42399	GO:0005794//Golgi apparatus	-	GO:0045492//xylan biosynthetic process;GO:0009834//secondary cell wall biogenesis;GO:0010413//glucuronoxylan metabolic process	gi|225438797|ref|XP_002283187.1|/8.71538e-128/PREDICTED: uncharacterized protein LOC100259508 [Vitis vinifera]
Unigene31725_LmYL	589	5.41637	GO:0009507//chloroplast;GO:0009579//thylakoid;GO:0005634//nucleus;GO:0005960//glycine cleavage complex;GO:0005739//mitochondrion	GO:0004047//aminomethyltransferase activity	GO:0019464//glycine decarboxylation via glycine cleavage system	gi|437993|emb|CAA81073.1|/2.30217e-77/H-protein [Flaveria cronquistii]
CL11086.Contig1_LmYL	527	5.4131	GO:0005829//cytosol;GO:0000786//nucleosome;GO:0005739//mitochondrion;GO:0005730//nucleolus;GO:0009506//plasmodesma;GO:0005774//vacuolar membrane;GO:0009579//thylakoid;GO:0009507//chloroplast;GO:0005794//Golgi apparatus;GO:0005886//plasma membrane	GO:0003677//DNA binding;GO:0005515//protein binding	GO:0009414//response to water deprivation;GO:0006334//nucleosome assembly	gi|356557465|ref|XP_003547036.1|/1.77488e-53/PREDICTED: histone H4-like [Glycine max]
CL2945.Contig2_LmYL	357	5.4131	-	GO:0020037//heme binding;GO:0009055//electron carrier activity;GO:0070330//aromatase activity	GO:0055114//oxidation-reduction process	gi|224137634|ref|XP_002322606.1|/1.14172e-15/cytochrome P450 [Populus trichocarpa]
Unigene1967_LmYL	1099	5.4131	-	-	GO:0009987//cellular process	gi|225446789|ref|XP_002283205.1|/1.08764e-66/PREDICTED: uncharacterized protein LOC100247266 [Vitis vinifera]
Unigene13360_LmYL	548	5.41057	GO:0005829//cytosol;GO:0000786//nucleosome;GO:0005739//mitochondrion;GO:0005730//nucleolus;GO:0009506//plasmodesma;GO:0005774//vacuolar membrane;GO:0009579//thylakoid;GO:0009507//chloroplast;GO:0005794//Golgi apparatus;GO:0005886//plasma membrane	GO:0003677//DNA binding;GO:0005515//protein binding	GO:0009414//response to water deprivation;GO:0006334//nucleosome assembly	gi|326512852|dbj|BAK03333.1|/2.53968e-53/predicted protein [Hordeum vulgare subsp. vulgare]
CL2900.Contig2_LmYL	1410	5.39107	-	-	-	gi|302143968|emb|CBI23073.3|/4.57932e-95/unnamed protein product [Vitis vinifera]
Unigene36594_LmYL	310	5.37993	GO:0016023//cytoplasmic membrane-bounded vesicle;GO:0005886//plasma membrane	-	-	gi|118484464|gb|ABK94108.1|/4.55684e-20/unknown [Populus trichocarpa]
Unigene27136_LmYL	418	5.37993	-	-	-	-
Unigene10753_LmYL	648	5.37321	-	-	GO:0008283//cell proliferation;GO:0048451//petal formation;GO:0048453//sepal formation	gi|224133706|ref|XP_002327660.1|/5.14567e-55/predicted protein [Populus trichocarpa]
CL4132.Contig3_LmYL	1411	5.34598	GO:0009941//chloroplast envelope;GO:0009535//chloroplast thylakoid membrane	GO:0003959//NADPH dehydrogenase activity;GO:0016630//protochlorophyllide reductase activity;GO:0000166//nucleotide binding	GO:0015995//chlorophyll biosynthetic process;GO:0009723//response to ethylene stimulus;GO:0055114//oxidation-reduction process	gi|356517168|ref|XP_003527261.1|/0/PREDICTED: protochlorophyllide reductase, chloroplastic-like [Glycine max]
Unigene36626_LmYL	473	5.34598	-	-	-	gi|147778003|emb|CAN76497.1|/3.26921e-12/hypothetical protein VITISV_001200 [Vitis vinifera]
Unigene17303_LmYL	325	5.34598	-	-	-	-
CL1658.Contig1_LmYL	1265	5.31624	-	GO:0070524//11-beta-hydroxysteroid dehydrogenase (NADP+) activity;GO:0072555//17-beta-ketosteroid reductase activity;GO:0072582//17-beta-hydroxysteroid dehydrogenase (NADP+) activity	GO:0009737//response to abscisic acid stimulus;GO:0008202//steroid metabolic process;GO:0009741//response to brassinosteroid stimulus	gi|225425208|ref|XP_002266761.1|/1.71556e-98/PREDICTED: hydroxysteroid 11-beta-dehydrogenase 1-like protein isoform 1 [Vitis vinifera]
Unigene35082_LmYL	688	5.31122	GO:0009536//plastid	-	-	gi|359489009|ref|XP_002278703.2|/3.86953e-59/PREDICTED: uncharacterized protein LOC100249192 [Vitis vinifera]
CL5393.Contig1_LmYL	456	5.31122	-	-	-	gi|224087734|ref|XP_002308213.1|/4.33715e-16/predicted protein [Populus trichocarpa]
Unigene13301_LmYL	854	5.30681	GO:0009535//chloroplast thylakoid membrane	GO:0031072//heat shock protein binding;GO:0051082//unfolded protein binding	GO:0009965//leaf morphogenesis;GO:0030154//cell differentiation;GO:0030003//cellular cation homeostasis;GO:0070838//divalent metal ion transport;GO:0045893//positive regulation of transcription, DNA-dependent;GO:0043085//positive regulation of catalytic activity	gi|224090749|ref|XP_002309071.1|/5.16212e-44/predicted protein [Populus trichocarpa]
Unigene15514_LmYL	447	5.29708	GO:0034357;GO:0009507//chloroplast	-	-	gi|217071582|gb|ACJ84151.1|/3.47526e-23/unknown [Medicago truncatula]
Unigene6955_LmYL	1292	5.28842	-	-	-	gi|355526573|gb|AES93117.1|/6.53718e-77/strictosidine synthase [Camptotheca acuminata]
Unigene21279_LmYL	317	5.2756	-	-	-	-
Unigene5815_LmYL	683	5.2756	-	-	-	gi|296081858|emb|CBI20863.3|/7.21391e-66/unnamed protein product [Vitis vinifera]
Unigene23954_LmYL	569	5.2756	GO:0009536//plastid	GO:0005488//binding	-	gi|224081545|ref|XP_002306453.1|/4.35387e-38/f-box family protein [Populus trichocarpa]
CL11105.Contig2_LmYL	955	5.25745	GO:0005634//nucleus	GO:0003677//DNA binding	GO:0010224//response to UV-B;GO:0010389//regulation of G2/M transition of mitotic cell cycle;GO:0009909//regulation of flower development;GO:0000724//double-strand break repair via homologous recombination;GO:0016444//somatic cell DNA recombination;GO:0051567//histone H3-K9 methylation;GO:0031047//gene silencing by RNA;GO:0009555//pollen development;GO:0006270//DNA-dependent DNA replication initi…	gi|225457192|ref|XP_002283959.1|/2.88628e-142/PREDICTED: replication protein A 70 kDa DNA-binding subunit isoform 1 [Vitis vinifera]
Unigene29573_LmYL	2051	5.23907	GO:0005886//plasma membrane;GO:0016021//integral to membrane	GO:0005524//ATP binding;GO:0004674//protein serine/threonine kinase activity	GO:0006468//protein phosphorylation;GO:0007169//transmembrane receptor protein tyrosine kinase signaling pathway	gi|225441038|ref|XP_002283857.1|/0/PREDICTED: probable leucine-rich repeat receptor-like protein kinase At1g68400 isoform 1 [Vitis vinifera]
Unigene37705_LmYL	561	5.23907	GO:0005829//cytosol;GO:0005886//plasma membrane;GO:0005634//nucleus	-	GO:0000085//G2 phase of mitotic cell cycle;GO:0031047//gene silencing by RNA;GO:0006275//regulation of DNA replication;GO:0051567//histone H3-K9 methylation;GO:0016579//protein deubiquitination;GO:0010389//regulation of G2/M transition of mitotic cell cycle;GO:0008283//cell proliferation;GO:0006342//chromatin silencing;GO:0010388//cullin deneddylation;GO:0009640//photomorphogenesis;GO:0006306//DN…	gi|225458607|ref|XP_002284732.1|/3.09704e-81/PREDICTED: protein CYPRO4 [Vitis vinifera]
Unigene6750_LmYL	736	5.23907	GO:0031225//anchored to membrane;GO:0005886//plasma membrane	-	GO:0009834//secondary cell wall biogenesis	gi|225435279|ref|XP_002285068.1|/2.66263e-80/PREDICTED: fasciclin-like arabinogalactan protein 11-like [Vitis vinifera]
Unigene32822_LmYL	1618	5.22669	GO:0048046//apoplast	GO:0005507//copper ion binding;GO:0052716//hydroquinone:oxygen oxidoreductase activity;GO:0008447//L-ascorbate oxidase activity	GO:0045492//xylan biosynthetic process;GO:0010413//glucuronoxylan metabolic process;GO:0046274//lignin catabolic process;GO:0055114//oxidation-reduction process	gi|255543705|ref|XP_002512915.1|/0/laccase, putative [Ricinus communis]
Unigene32165_LmYL	942	5.22628	GO:0030093//chloroplast photosystem I;GO:0009543//chloroplast thylakoid lumen	GO:0005516//calmodulin binding	GO:0006098//pentose-phosphate shunt;GO:0009773//photosynthetic electron transport in photosystem I;GO:0019344//cysteine biosynthetic process;GO:0035304//regulation of protein dephosphorylation	gi|224080971|ref|XP_002306249.1|/5.60426e-66/predicted protein [Populus trichocarpa]
Unigene33316_LmYL	2008	5.21272	-	GO:0003700//sequence-specific DNA binding transcription factor activity;GO:0003677//DNA binding	GO:0016572//histone phosphorylation;GO:0051322//anaphase;GO:0010583;GO:0000911//cytokinesis by cell plate formation;GO:0042127//regulation of cell proliferation;GO:0006084//acetyl-CoA metabolic process;GO:0000226//microtubule cytoskeleton organization;GO:0051329//interphase of mitotic cell cycle	gi|225426010|ref|XP_002273198.1|/0/PREDICTED: high mobility group B protein 13-like [Vitis vinifera]
Unigene29095_LmYL	421	5.20159	GO:0009536//plastid;GO:0009524//phragmoplast	GO:0000166//nucleotide binding;GO:0003777//microtubule motor activity	GO:0000226//microtubule cytoskeleton organization;GO:0006346//methylation-dependent chromatin silencing;GO:0031048//chromatin silencing by small RNA;GO:0000911//cytokinesis by cell plate formation;GO:0051567//histone H3-K9 methylation;GO:0048453//sepal formation;GO:0048451//petal formation;GO:0009909//regulation of flower development	gi|296083681|emb|CBI23670.3|/2.6582e-44/unnamed protein product [Vitis vinifera]
Unigene30535_LmYL	924	5.20159	GO:0016023//cytoplasmic membrane-bounded vesicle;GO:0005886//plasma membrane	-	GO:0045492//xylan biosynthetic process;GO:0010413//glucuronoxylan metabolic process	gi|351721561|ref|NP_001238493.1|/3.07466e-69/uncharacterized protein LOC100305647 precursor [Glycine max]
Unigene255_LmYL	547	5.20159	GO:0048046//apoplast	GO:0005507//copper ion binding;GO:0052716//hydroquinone:oxygen oxidoreductase activity;GO:0008447//L-ascorbate oxidase activity	GO:0009834//secondary cell wall biogenesis;GO:0046274//lignin catabolic process;GO:0055114//oxidation-reduction process	gi|224106309|ref|XP_002314124.1|/2.34649e-43/predicted protein [Populus trichocarpa]
Unigene26652_LmYL	447	5.20159	GO:0005829//cytosol	GO:0000166//nucleotide binding	GO:0006261//DNA-dependent DNA replication;GO:0019219;GO:0022402//cell cycle process;GO:2000112;GO:0034968//histone lysine methylation;GO:0040029//regulation of gene expression, epigenetic	gi|297744756|emb|CBI38018.3|/3.83302e-51/unnamed protein product [Vitis vinifera]
CL5852.Contig2_LmYL	1442	5.18249	-	GO:0047213//anthocyanidin 3-O-glucosyltransferase activity;GO:0050502//cis-zeatin O-beta-D-glucosyltransferase activity;GO:0050403//trans-zeatin O-beta-D-glucosyltransferase activity	GO:0008152//metabolic process	gi|342306002|dbj|BAK55737.1|/0/UDP-glucose glucosyltransferase [Gardenia jasminoides]
CL10188.Contig1_LmYL	854	5.17928	-	-	-	gi|224054853|ref|XP_002298376.1|/1.82751e-57/predicted protein [Populus trichocarpa]
Unigene6369_LmYL	983	5.16312	GO:0016023//cytoplasmic membrane-bounded vesicle;GO:0016021//integral to membrane	GO:0004675//transmembrane receptor protein serine/threonine kinase activity;GO:0004713//protein tyrosine kinase activity;GO:0032440//2-alkenal reductase [NAD(P)] activity;GO:0042802//identical protein binding;GO:0005524//ATP binding	GO:0010103//stomatal complex morphogenesis;GO:0009734//auxin mediated signaling pathway;GO:0010075//regulation of meristem growth;GO:0007169//transmembrane receptor protein tyrosine kinase signaling pathway;GO:0006468//protein phosphorylation;GO:0009742//brassinosteroid mediated signaling pathway;GO:0010305//leaf vascular tissue pattern formation;GO:0055114//oxidation-reduction process;GO:0010233…	gi|224101951|ref|XP_002312487.1|/4.57381e-175/predicted protein [Populus trichocarpa]
Unigene11154_LmYL	505	5.16312	GO:0005783//endoplasmic reticulum	GO:0003841//1-acylglycerol-3-phosphate O-acyltransferase activity	GO:0008152//metabolic process	gi|356504817|ref|XP_003521191.1|/7.76317e-24/PREDICTED: 1-acyl-sn-glycerol-3-phosphate acyltransferase 2-like isoform 2 [Glycine max]
Unigene26646_LmYL	970	5.16312	-	-	-	gi|302143589|emb|CBI22342.3|/2.10792e-47/unnamed protein product [Vitis vinifera]
Unigene26187_LmYL	2066	5.14631	GO:0009506//plasmodesma	-	GO:0051322//anaphase;GO:0000911//cytokinesis by cell plate formation;GO:0008283//cell proliferation	gi|359492491|ref|XP_002283825.2|/1.87998e-175/PREDICTED: chromosome-associated kinesin KIF4-like [Vitis vinifera]
CL216.Contig2_LmYL	2067	5.14349	GO:0048046//apoplast	GO:0005507//copper ion binding;GO:0052716//hydroquinone:oxygen oxidoreductase activity;GO:0008447//L-ascorbate oxidase activity	GO:0046688//response to copper ion;GO:0046274//lignin catabolic process;GO:0055114//oxidation-reduction process	gi|359486369|ref|XP_002273875.2|/0/PREDICTED: laccase-12-like [Vitis vinifera]
CL779.Contig2_LmYL	678	5.14169	-	GO:0008374//O-acyltransferase activity	-	gi|225455108|ref|XP_002268615.1|/4.49748e-52/PREDICTED: O-acyltransferase WSD1 [Vitis vinifera]
Unigene18900_LmYL	1283	5.13247	-	-	-	gi|13374061|emb|CAC34447.1|/9.64972e-81/ZF-HD homeobox protein [Flaveria bidentis]
Unigene25717_LmYL	859	5.12931	GO:0005576//extracellular region;GO:0016020//membrane	-	GO:0009664//plant-type cell wall organization	gi|356568674|ref|XP_003552535.1|/7.93249e-101/PREDICTED: expansin-A1-like [Glycine max]
Unigene29950_LmYL	717	5.12359	-	-	-	gi|224066827|ref|XP_002302235.1|/1.21951e-42/predicted protein [Populus trichocarpa]
CL2776.Contig2_LmYL	325	5.12359	GO:0005874//microtubule;GO:0005737//cytoplasm	GO:0003924//GTPase activity;GO:0005198//structural molecule activity;GO:0005525//GTP binding	GO:0051258//protein polymerization;GO:0006184//GTP catabolic process;GO:0007018//microtubule-based movement	gi|302761312|ref|XP_002964078.1|/5.98395e-57/hypothetical protein SELMODRAFT_405729 [Selaginella moellendorffii]
Unigene9283_LmYL	357	5.12359	-	GO:0008270//zinc ion binding;GO:0003677//DNA binding	-	gi|225444961|ref|XP_002282498.1|/6.43813e-35/PREDICTED: uncharacterized protein LOC100247499 [Vitis vinifera]
Unigene22967_LmYL	892	5.10341	GO:0009536//plastid	GO:0016791//phosphatase activity	GO:0016311//dephosphorylation;GO:0001708//cell fate specification	gi|225443704|ref|XP_002264996.1|/1.25246e-96/PREDICTED: CTD small phosphatase-like protein-like [Vitis vinifera]
Unigene22675_LmYL	1267	5.08467	-	-	GO:0010033//response to organic substance	gi|89111299|dbj|BAE80324.1|/2.47726e-97/cyclin D3-1 [Camellia sinensis]
Unigene14621_LmYL	841	5.08295	-	-	-	gi|356555981|ref|XP_003546306.1|/4.94211e-108/PREDICTED: desiccation-related protein PCC13-62-like [Glycine max]
Unigene25275_LmYL	940	5.08295	GO:0009536//plastid	GO:0005525//GTP binding;GO:0003924//GTPase activity	GO:0007000//nucleolus organization;GO:0006346//methylation-dependent chromatin silencing;GO:0031048//chromatin silencing by small RNA;GO:0006275//regulation of DNA replication;GO:0000911//cytokinesis by cell plate formation;GO:0051567//histone H3-K9 methylation;GO:0006270//DNA-dependent DNA replication initiation;GO:0010389//regulation of G2/M transition of mitotic cell cycle;GO:0008283//cell pro…	gi|225461482|ref|XP_002282528.1|/2.21657e-139/PREDICTED: dynamin-like protein C-like [Vitis vinifera]
Unigene25163_LmYL	684	5.08295	-	GO:0004674//protein serine/threonine kinase activity;GO:0005524//ATP binding	GO:0000226//microtubule cytoskeleton organization;GO:0006346//methylation-dependent chromatin silencing;GO:0031048//chromatin silencing by small RNA;GO:0007267//cell-cell signaling;GO:0000911//cytokinesis by cell plate formation;GO:0051567//histone H3-K9 methylation;GO:0048449;GO:0046777//protein autophosphorylation;GO:0006306//DNA methylation;GO:0035196//production of miRNAs involved in gene sil…	gi|356507668|ref|XP_003522586.1|/9.92707e-116/PREDICTED: uncharacterized protein LOC100788990 [Glycine max]
Unigene24518_LmYL	950	5.06914	-	GO:0005516//calmodulin binding	-	gi|225429506|ref|XP_002279054.1|/2.53764e-90/PREDICTED: uncharacterized protein LOC100254187 [Vitis vinifera]
Unigene6477_LmYL	491	5.06914	GO:0016023//cytoplasmic membrane-bounded vesicle	-	GO:2000123//positive regulation of stomatal complex development;GO:0010375//stomatal complex patterning;GO:0016556//mRNA modification	gi|224065439|ref|XP_002301818.1|/3.26465e-29/predicted protein [Populus trichocarpa]
CL4132.Contig1_LmYL	959	5.06219	GO:0009941//chloroplast envelope;GO:0009535//chloroplast thylakoid membrane	GO:0003959//NADPH dehydrogenase activity;GO:0016630//protochlorophyllide reductase activity;GO:0000166//nucleotide binding	GO:0009723//response to ethylene stimulus;GO:0055114//oxidation-reduction process	gi|359493870|ref|XP_002284769.2|/6.2744e-129/PREDICTED: protochlorophyllide reductase, chloroplastic-like [Vitis vinifera]
Unigene33396_LmYL	1791	5.0508	GO:0009941//chloroplast envelope;GO:0048046//apoplast;GO:0010319//stromule;GO:0005829//cytosol;GO:0009570//chloroplast stroma;GO:0009535//chloroplast thylakoid membrane	GO:0005515//protein binding;GO:0008974//phosphoribulokinase activity;GO:0005524//ATP binding	GO:0010103//stomatal complex morphogenesis;GO:0031348//negative regulation of defense response;GO:0006098//pentose-phosphate shunt;GO:0010218//response to far red light;GO:0009595//detection of biotic stimulus;GO:0009867//jasmonic acid mediated signaling pathway;GO:0009697//salicylic acid biosynthetic process;GO:0035304//regulation of protein dephosphorylation;GO:0009862//systemic acquired resist…	gi|255555933|ref|XP_002519002.1|/0/phosphoribulose kinase, putative [Ricinus communis]
Unigene35250_LmYL	646	5.04584	-	GO:0016788//hydrolase activity, acting on ester bonds	-	gi|359483494|ref|XP_002273045.2|/6.58135e-26/PREDICTED: GDSL esterase/lipase At5g45960 [Vitis vinifera]
Unigene22673_LmYL	621	5.04113	-	-	-	gi|224053318|ref|XP_002297761.1|/1.74073e-57/predicted protein [Populus trichocarpa]
Unigene26750_LmYL	468	5.04113	-	-	GO:0051322//anaphase;GO:0000911//cytokinesis by cell plate formation;GO:0051225//spindle assembly	gi|255562166|ref|XP_002522091.1|/4.19811e-25/conserved hypothetical protein [Ricinus communis]
Unigene7705_LmYL	1136	5.04113	GO:0031225//anchored to membrane;GO:0005886//plasma membrane	-	GO:0009834//secondary cell wall biogenesis	gi|225435279|ref|XP_002285068.1|/1.43436e-85/PREDICTED: fasciclin-like arabinogalactan protein 11-like [Vitis vinifera]
Unigene22629_LmYL	252	5.04113	GO:0016020//membrane	GO:0030570//pectate lyase activity	-	gi|170293773|gb|ACB12931.1|/3.23497e-26/pectate lyase 1-27 [Populus tremula x Populus tremuloides]
Unigene37475_LmYL	381	5.04113	GO:0044425//membrane part;GO:0009536//plastid	-	-	gi|358248594|ref|NP_001239652.1|/5.8737e-12/uncharacterized protein LOC100784902 [Glycine max]
CL775.Contig1_LmYL	723	5.04113	GO:0009505//plant-type cell wall;GO:0005773//vacuole;GO:0005886//plasma membrane	GO:0030247//polysaccharide binding;GO:0005509//calcium ion binding;GO:0004709//MAP kinase kinase kinase activity;GO:0005524//ATP binding	GO:0009615//response to virus;GO:0007166//cell surface receptor linked signaling pathway;GO:0000186//activation of MAPKK activity;GO:0009311//oligosaccharide metabolic process;GO:0050832//defense response to fungus;GO:0009751//response to salicylic acid stimulus;GO:0009826//unidimensional cell growth;GO:0000165//MAPKKK cascade;GO:0009992//cellular water homeostasis	gi|255558508|ref|XP_002520279.1|/1.18737e-77/ATP binding protein, putative [Ricinus communis]
CL11113.Contig1_LmYL	676	5.03744	-	GO:0016491//oxidoreductase activity;GO:0005506//iron ion binding	GO:0008152//metabolic process;GO:0006810//transport	gi|356557076|ref|XP_003546844.1|/1.39469e-29/PREDICTED: LOW QUALITY PROTEIN: non-specific lipid-transfer protein 8-like [Glycine max]
Unigene14644_LmYL	447	4.99806	-	GO:0016614//oxidoreductase activity, acting on CH-OH group of donors;GO:0016832//aldehyde-lyase activity	GO:0009553//embryo sac development;GO:0007267//cell-cell signaling;GO:0010430//fatty acid omega-oxidation	gi|147856503|emb|CAN78644.1|/4.39572e-39/hypothetical protein VITISV_031743 [Vitis vinifera]
CL1002.Contig2_LmYL	1250	4.99806	-	-	GO:0044260;GO:0080090//regulation of primary metabolic process;GO:0031323//regulation of cellular metabolic process;GO:0007165//signal transduction;GO:0006952//defense response;GO:0060255	gi|225423977|ref|XP_002282578.1|/1.17064e-91/PREDICTED: zinc finger protein CONSTANS-LIKE 16 [Vitis vinifera]
Unigene20981_LmYL	1243	4.99806	-	GO:0016874//ligase activity	-	gi|225430354|ref|XP_002285290.1|/2.70053e-165/PREDICTED: U-box domain-containing protein 4-like [Vitis vinifera]
CL7832.Contig1_LmYL	556	4.99806	GO:0016023//cytoplasmic membrane-bounded vesicle	-	-	gi|225468648|ref|XP_002268069.1|/3.58019e-58/PREDICTED: lipase [Vitis vinifera]
Unigene17314_LmYL	1321	4.98505	GO:0010287//plastoglobule;GO:0009941//chloroplast envelope;GO:0009535//chloroplast thylakoid membrane	-	GO:0009765//photosynthesis, light harvesting;GO:0010196//nonphotochemical quenching	gi|110377772|gb|ABG73416.1|/1.73543e-133/chloroplast pigment-binding protein CP24 [Nicotiana tabacum]
CL2734.Contig1_LmYL	381	4.98341	-	-	-	-
Unigene6394_LmYL	495	4.98341	-	-	-	gi|297739751|emb|CBI29933.3|/4.9549e-41/unnamed protein product [Vitis vinifera]
Unigene16183_LmYL	254	4.97603	-	-	-	-
CL7564.Contig2_LmYL	2644	4.97286	GO:0016324//apical plasma membrane	-	GO:0010588//cotyledon vascular tissue pattern formation;GO:0010088//phloem development;GO:0022622;GO:0010233//phloem transport	gi|225440616|ref|XP_002273894.1|/0/PREDICTED: UPF0503 protein At3g09070, chloroplastic-like [Vitis vinifera]
Unigene31936_LmYL	1468	4.96862	GO:0009507//chloroplast;GO:0016020//membrane	-	GO:0016070//RNA metabolic process;GO:0009773//photosynthetic electron transport in photosystem I;GO:0010628//positive regulation of gene expression;GO:0032502//developmental process	gi|147768692|emb|CAN71659.1|/1.52966e-125/hypothetical protein VITISV_016184 [Vitis vinifera]
Unigene6441_LmYL	878	4.96489	GO:0055028//cortical microtubule;GO:0009524//phragmoplast;GO:0009574//preprophase band	GO:0008017//microtubule binding	GO:0007127//meiosis I;GO:0046785//microtubule polymerization;GO:0000911//cytokinesis by cell plate formation;GO:0016570//histone modification;GO:0009624//response to nematode;GO:0019219;GO:0010564//regulation of cell cycle process;GO:0052096//formation by symbiont of syncytium involving giant cell for nutrient acquisition from host;GO:0000087//M phase of mitotic cell cycle;GO:2000112;GO:0000280//…	gi|255544435|ref|XP_002513279.1|/8.2418e-93/Protein regulator of cytokinesis, putative [Ricinus communis]
Unigene5290_LmYL	1157	4.95367	-	-	-	gi|359482327|ref|XP_003632755.1|/7.19781e-141/PREDICTED: F-box/kelch-repeat protein At3g61590-like [Vitis vinifera]
CL8411.Contig1_LmYL	803	4.95367	-	GO:0003700//sequence-specific DNA binding transcription factor activity;GO:0003677//DNA binding	GO:0006351//transcription, DNA-dependent;GO:0009825//multidimensional cell growth	gi|225429938|ref|XP_002283864.1|/6.69872e-67/PREDICTED: dehydration-responsive element-binding protein 3-like [Vitis vinifera]
Unigene37068_LmYL	269	4.95367	-	-	-	-
Unigene25350_LmYL	566	4.95367	-	-	-	gi|300078603|gb|ADJ67203.1|/4.17864e-17/hypothetical protein [Jatropha curcas]
Unigene15484_LmYL	290	4.95367	GO:0009505//plant-type cell wall	GO:0030599//pectinesterase activity;GO:0005507//copper ion binding;GO:0008447//L-ascorbate oxidase activity	GO:0080167//response to karrikin;GO:0055114//oxidation-reduction process	gi|147795424|emb|CAN72538.1|/7.94338e-17/hypothetical protein VITISV_028749 [Vitis vinifera]
CL1143.Contig1_LmYL	229	4.95367	-	GO:0080030//methyl indole-3-acetate esterase activity;GO:0005515//protein binding;GO:0080031//methyl salicylate esterase activity;GO:0080032//methyl jasmonate esterase activity	GO:0009627//systemic acquired resistance;GO:0009817//defense response to fungus, incompatible interaction;GO:0009694//jasmonic acid metabolic process;GO:0009696//salicylic acid metabolic process	gi|224096850|ref|XP_002310760.1|/5.85224e-15/predicted protein [Populus trichocarpa]
Unigene34620_LmYL	1071	4.95367	GO:0005777//peroxisome;GO:0010319//stromule;GO:0009506//plasmodesma;GO:0009941//chloroplast envelope;GO:0010287//plastoglobule;GO:0005773//vacuole;GO:0005840//ribosome;GO:0048046//apoplast;GO:0016020//membrane	GO:0003824//catalytic activity;GO:0045735//nutrient reservoir activity;GO:0010297//heteropolysaccharide binding;GO:0000166//nucleotide binding;GO:0050662//coenzyme binding;GO:0005515//protein binding;GO:0003723//RNA binding	GO:0010182//sugar mediated signaling pathway;GO:0009793//embryo development ending in seed dormancy;GO:0009686//gibberellin biosynthetic process;GO:0009697//salicylic acid biosynthetic process;GO:0009965//leaf morphogenesis;GO:0016117//carotenoid biosynthetic process;GO:0009853//photorespiration;GO:0010114//response to red light;GO:0010363//regulation of plant-type hypersensitive response;GO:0010…	gi|255542956|ref|XP_002512541.1|/1.02097e-138/NAD dependent epimerase/dehydratase, putative [Ricinus communis]
Unigene20935_LmYL	1022	4.95367	GO:0000148//1,3-beta-D-glucan synthase complex	GO:0003843//1,3-beta-D-glucan synthase activity	GO:0010208//pollen wall assembly;GO:0052543//callose deposition in cell wall;GO:0006075//(1->3)-beta-D-glucan biosynthetic process;GO:0010233//phloem transport;GO:0009556//microsporogenesis;GO:0080092//regulation of pollen tube growth;GO:0006944//cellular membrane fusion;GO:0080165//callose deposition in phloem sieve plate;GO:0009846//pollen germination	gi|359485357|ref|XP_002279346.2|/9.63108e-123/PREDICTED: callose synthase 7-like [Vitis vinifera]
Unigene37473_LmYL	594	4.95367	GO:0005886//plasma membrane	GO:0005515//protein binding;GO:0016491//oxidoreductase activity;GO:0004674//protein serine/threonine kinase activity;GO:0004872//receptor activity;GO:0005524//ATP binding	GO:0010103//stomatal complex morphogenesis;GO:0048653//anther development;GO:0009664//plant-type cell wall organization;GO:0010075//regulation of meristem growth;GO:0007389//pattern specification process;GO:0008356//asymmetric cell division;GO:0007169//transmembrane receptor protein tyrosine kinase signaling pathway;GO:0010015//root morphogenesis;GO:0005982//starch metabolic process;GO:0008361//r…	gi|359481232|ref|XP_002267737.2|/4.57099e-57/PREDICTED: probably inactive leucine-rich repeat receptor-like protein kinase At3g28040-like [Vitis vinifera]
Unigene6881_LmYL	970	4.93526	GO:0009941//chloroplast envelope;GO:0009533//chloroplast stromal thylakoid;GO:0009535//chloroplast thylakoid membrane;GO:0010287//plastoglobule	GO:0004601//peroxidase activity;GO:0005515//protein binding;GO:0051920//peroxiredoxin activity	GO:0055114//oxidation-reduction process;GO:0006364//rRNA processing;GO:0015995//chlorophyll biosynthetic process;GO:0016117//carotenoid biosynthetic process;GO:0019761//glucosinolate biosynthetic process;GO:0019344//cysteine biosynthetic process	gi|75127599|sp|Q6QPJ6.1|PRXQ_POPJC/1.54166e-90/RecName: Full=Peroxiredoxin Q, chloroplastic; AltName: Full=Thioredoxin reductase; Flags: Precursor
Unigene34193_LmYL	1559	4.92329	-	-	GO:0007049//cell cycle	gi|90991353|dbj|BAE93057.1|/1.32498e-90/cyclin [Nicotiana tabacum]
CL3101.Contig1_LmYL	1234	4.91367	-	GO:0005488//binding	GO:0050896//response to stimulus;GO:0019222//regulation of metabolic process;GO:0050794//regulation of cellular process	gi|225444922|ref|XP_002282173.1|/1.84307e-65/PREDICTED: uncharacterized protein LOC100261004 [Vitis vinifera]
Unigene39789_LmYL	765	4.90786	GO:0005829//cytosol;GO:0009570//chloroplast stroma	GO:0004610//phosphoacetylglucosamine mutase activity;GO:0004615//phosphomannomutase activity	GO:0006048//UDP-N-acetylglucosamine biosynthetic process;GO:0042631//cellular response to water deprivation;GO:0000023//maltose metabolic process;GO:0019252//starch biosynthetic process	gi|356576034|ref|XP_003556140.1|/7.07587e-132/PREDICTED: phosphomannomutase/phosphoglucomutase-like [Glycine max]
Unigene27266_LmYL	246	4.90786	-	-	-	gi|359496061|ref|XP_003635142.1|/4.86082e-14/PREDICTED: uncharacterized protein LOC100244391 [Vitis vinifera]
Unigene27223_LmYL	972	4.90786	-	GO:0033788;GO:0000166//nucleotide binding	GO:0055114//oxidation-reduction process	gi|209167914|gb|ACI41981.1|/4.76157e-100/putative leucoanthocyanidin reductase [Diospyros kaki]
Unigene11853_LmYL	662	4.90786	-	GO:0003700//sequence-specific DNA binding transcription factor activity;GO:0003677//DNA binding	GO:0009414//response to water deprivation;GO:0009753//response to jasmonic acid stimulus;GO:0010118//stomatal movement;GO:0009751//response to salicylic acid stimulus;GO:0009737//response to abscisic acid stimulus;GO:0009416//response to light stimulus;GO:0006355//regulation of transcription, DNA-dependent	gi|193795735|gb|ACF21938.1|/5.68469e-81/R2R3 MYB60 transcription factor [Vitis vinifera]
CL5172.Contig1_LmYL	1225	4.90786	-	GO:0016788//hydrolase activity, acting on ester bonds	-	gi|359492763|ref|XP_002279353.2|/1.09493e-110/PREDICTED: GDSL esterase/lipase EXL3-like [Vitis vinifera]
Unigene24434_LmYL	1549	4.90786	GO:0009505//plant-type cell wall;GO:0005773//vacuole;GO:0016023//cytoplasmic membrane-bounded vesicle	GO:0004185//serine-type carboxypeptidase activity	GO:0006508//proteolysis	gi|296085324|emb|CBI29056.3|/0/unnamed protein product [Vitis vinifera]
Unigene31938_LmYL	1795	4.90786	-	GO:0000166//nucleotide binding;GO:0050662//coenzyme binding;GO:0003824//catalytic activity	GO:0044237//cellular metabolic process	gi|22797397|emb|CAC88859.1|/9.38118e-168/dihydroflavonol reductase [Rhododendron simsii]
Unigene33559_LmYL	1491	4.90786	GO:0005634//nucleus	GO:0003677//DNA binding;GO:0005524//ATP binding;GO:0004386//helicase activity;GO:0008094//DNA-dependent ATPase activity	GO:0000911//cytokinesis by cell plate formation;GO:0006268//DNA unwinding involved in replication;GO:0051322//anaphase;GO:0016458//gene silencing;GO:0051726//regulation of cell cycle;GO:0009909//regulation of flower development;GO:0051567//histone H3-K9 methylation;GO:0006270//DNA-dependent DNA replication initiation;GO:0008283//cell proliferation;GO:0006275//regulation of DNA replication;GO:0006…	gi|68566478|gb|AAN73053.2|/0/mini-chromosome maintenance protein MCM3 [Pisum sativum]
Unigene20012_LmYL	856	4.90786	-	GO:0046872//metal ion binding;GO:0003677//DNA binding;GO:0005524//ATP binding;GO:0005515//protein binding;GO:0004386//helicase activity	GO:0043247//telomere maintenance in response to DNA damage;GO:0010332//response to gamma radiation;GO:0000724//double-strand break repair via homologous recombination;GO:0016444//somatic cell DNA recombination;GO:0010228//vegetative to reproductive phase transition of meristem;GO:0043687//post-translational protein modification;GO:0007129//synapsis;GO:0007131//reciprocal meiotic recombination;GO:…	gi|359475198|ref|XP_002282100.2|/2.81944e-58/PREDICTED: DNA repair and recombination protein RAD54-like [Vitis vinifera]
CL9385.Contig1_LmYL	826	4.90786	-	-	-	gi|255577344|ref|XP_002529552.1|/3.80957e-89/conserved hypothetical protein [Ricinus communis]
Unigene33123_LmYL	660	4.90009	GO:0009535//chloroplast thylakoid membrane	-	GO:0010193//response to ozone;GO:0010224//response to UV-B;GO:0006364//rRNA processing;GO:0009611//response to wounding;GO:0009657//plastid organization;GO:0010207//photosystem II assembly;GO:0035304//regulation of protein dephosphorylation	gi|224054994|ref|XP_002298398.1|/6.59527e-29/predicted protein [Populus trichocarpa]
Unigene30565_LmYL	765	4.89853	GO:0009535//chloroplast thylakoid membrane	-	GO:0006979//response to oxidative stress;GO:0019288//isopentenyl diphosphate biosynthetic process, mevalonate-independent pathway;GO:0010027//thylakoid membrane organization;GO:0030003//cellular cation homeostasis;GO:0070838//divalent metal ion transport	gi|255551971|ref|XP_002517030.1|/7.24575e-76/conserved hypothetical protein [Ricinus communis]
Unigene32186_LmYL	1279	4.8844	GO:0009941//chloroplast envelope;GO:0009535//chloroplast thylakoid membrane	GO:0005198//structural molecule activity	GO:0006098//pentose-phosphate shunt;GO:0010027//thylakoid membrane organization	gi|225435622|ref|XP_002283329.1|/7.95518e-160/PREDICTED: probable plastid-lipid-associated protein 12, chloroplastic [Vitis vinifera]
Unigene29102_LmYL	800	4.8844	GO:0000796//condensin complex;GO:0005634//nucleus	-	GO:0000910//cytokinesis;GO:0009957//epidermal cell fate specification;GO:0030261//chromosome condensation;GO:0007017//microtubule-based process;GO:0007067//mitosis	gi|297739914|emb|CBI30096.3|/5.78776e-87/unnamed protein product [Vitis vinifera]
Unigene22545_LmYL	476	4.8844	-	-	-	-
CL6563.Contig2_LmYL	1050	4.8844	GO:0005874//microtubule	GO:0003777//microtubule motor activity;GO:0005524//ATP binding	GO:0000226//microtubule cytoskeleton organization;GO:0006275//regulation of DNA replication;GO:0007131//reciprocal meiotic recombination;GO:0000911//cytokinesis by cell plate formation;GO:0051567//histone H3-K9 methylation;GO:0006270//DNA-dependent DNA replication initiation;GO:0008283//cell proliferation;GO:0006342//chromatin silencing;GO:0010564//regulation of cell cycle process;GO:0006306//DNA…	gi|297740135|emb|CBI30317.3|/2.25013e-114/unnamed protein product [Vitis vinifera]
Unigene20754_LmYL	801	4.87528	GO:0009523//photosystem II;GO:0009535//chloroplast thylakoid membrane	-	GO:0015979//photosynthesis	gi|351734474|ref|NP_001236556.1|/7.98671e-36/uncharacterized protein LOC100306291 [Glycine max]
Unigene12654_LmYL	409	4.86056	GO:0005634//nucleus	GO:0003677//DNA binding;GO:0003700//sequence-specific DNA binding transcription factor activity	GO:0006631//fatty acid metabolic process;GO:0006355//regulation of transcription, DNA-dependent	gi|356546164|ref|XP_003541501.1|/2.27765e-56/PREDICTED: ethylene-responsive transcription factor WIN1-like [Glycine max]
CL186.Contig2_LmYL	943	4.86056	-	GO:0004674//protein serine/threonine kinase activity	GO:0050896//response to stimulus;GO:0006468//protein phosphorylation;GO:0050794//regulation of cellular process	gi|224120622|ref|XP_002330911.1|/1.53778e-55/predicted protein [Populus trichocarpa]
Unigene35_LmYL	473	4.86056	-	-	-	-
Unigene31674_LmYL	400	4.86056	GO:0009536//plastid	-	GO:0010207//photosystem II assembly;GO:0016556//mRNA modification	gi|351722681|ref|NP_001238276.1|/3.72067e-14/uncharacterized protein LOC100305889 [Glycine max]
CL9633.Contig2_LmYL	519	4.86056	-	-	-	-
Unigene8707_LmYL	467	4.86056	-	-	-	gi|302142688|emb|CBI19891.3|/5.88521e-11/unnamed protein product [Vitis vinifera]
Unigene24951_LmYL	558	4.86056	-	GO:0020037//heme binding;GO:0004601//peroxidase activity	GO:0055114//oxidation-reduction process;GO:0006979//response to oxidative stress	gi|369794151|gb|AEX20392.1|/3.45164e-69/putative class III peroxidase [Coffea arabica x Coffea canephora]
Unigene4857_LmYL	487	4.86056	-	-	GO:0048449;GO:0048438//floral whorl development	gi|255561301|ref|XP_002521661.1|/4.61794e-28/conserved hypothetical protein [Ricinus communis]
Unigene16918_LmYL	441	4.86056	-	-	-	-
Unigene26002_LmYL	418	4.86056	GO:0005794//Golgi apparatus;GO:0009506//plasmodesma;GO:0005886//plasma membrane;GO:0005829//cytosol	GO:0045552//dihydrokaempferol 4-reductase activity;GO:0004022//alcohol dehydrogenase (NAD) activity;GO:0050662//coenzyme binding;GO:0000166//nucleotide binding	GO:0046482//para-aminobenzoic acid metabolic process;GO:0055114//oxidation-reduction process	gi|359486994|ref|XP_003633503.1|/3.4903e-52/PREDICTED: LOW QUALITY PROTEIN: bifunctional dihydroflavonol 4-reductase/flavanone 4-reductase-like [Vitis vinifera]
CL9618.Contig1_LmYL	441	4.86056	-	-	GO:0000245//spliceosome assembly	gi|255568936|ref|XP_002525438.1|/1.85278e-53/conserved hypothetical protein [Ricinus communis]
Unigene12352_LmYL	1240	4.86056	-	-	-	gi|297740383|emb|CBI30565.3|/2.0967e-117/unnamed protein product [Vitis vinifera]
Unigene27835_LmYL	712	4.85453	-	GO:0016709//oxidoreductase activity, acting on paired donors, with incorporation or reduction of molecular oxygen, NADH or NADPH as one donor, and incorporation of one atom of oxygen;GO:0009055//electron carrier activity;GO:0020037//heme binding	GO:0019761//glucosinolate biosynthetic process;GO:0055114//oxidation-reduction process	gi|225436668|ref|XP_002276655.1|/7.28498e-64/PREDICTED: phenylalanine N-monooxygenase-like [Vitis vinifera]
Unigene1446_LmYL	1691	4.85367	GO:0005829//cytosol	-	-	gi|225445332|ref|XP_002281524.1|/0/PREDICTED: uncharacterized protein LOC100245597 [Vitis vinifera]
Unigene36913_LmYL	1044	4.84444	GO:0005634//nucleus	GO:0016746//transferase activity, transferring acyl groups;GO:0003677//DNA binding;GO:0003886//DNA (cytosine-5-)-methyltransferase activity	GO:0090116//C-5 methylation of cytosine	gi|297739809|emb|CBI29991.3|/2.08292e-104/unnamed protein product [Vitis vinifera]
Unigene28177_LmYL	699	4.83631	GO:0005872//minus-end kinesin complex;GO:0009524//phragmoplast;GO:0005876//spindle microtubule;GO:0005634//nucleus	GO:0003700//sequence-specific DNA binding transcription factor activity;GO:0008569//minus-end-directed microtubule motor activity;GO:0005524//ATP binding;GO:0016887//ATPase activity;GO:0043565//sequence-specific DNA binding;GO:0008017//microtubule binding	GO:0006346//methylation-dependent chromatin silencing;GO:0000911//cytokinesis by cell plate formation;GO:0048439//flower morphogenesis;GO:0010051//xylem and phloem pattern formation;GO:0000280//nuclear division;GO:0007018//microtubule-based movement;GO:0010094//specification of carpel identity;GO:0010332//response to gamma radiation;GO:0006306//DNA methylation;GO:0009736//cytokinin mediated signa…	gi|224114235|ref|XP_002316704.1|/1.38894e-104/predicted protein [Populus trichocarpa]
Unigene17069_LmYL	452	4.83631	GO:0005777//peroxisome;GO:0010319//stromule;GO:0009506//plasmodesma;GO:0009941//chloroplast envelope;GO:0010287//plastoglobule;GO:0005773//vacuole;GO:0005840//ribosome;GO:0048046//apoplast;GO:0016020//membrane	GO:0003824//catalytic activity;GO:0045735//nutrient reservoir activity;GO:0010297//heteropolysaccharide binding;GO:0000166//nucleotide binding;GO:0050662//coenzyme binding;GO:0005515//protein binding;GO:0003723//RNA binding	GO:0010182//sugar mediated signaling pathway;GO:0009793//embryo development ending in seed dormancy;GO:0009686//gibberellin biosynthetic process;GO:0009697//salicylic acid biosynthetic process;GO:0009965//leaf morphogenesis;GO:0016117//carotenoid biosynthetic process;GO:0009853//photorespiration;GO:0010114//response to red light;GO:0010363//regulation of plant-type hypersensitive response;GO:0010…	gi|255542956|ref|XP_002512541.1|/1.59842e-31/NAD dependent epimerase/dehydratase, putative [Ricinus communis]
Unigene36854_LmYL	499	4.82814	-	-	GO:0051726//regulation of cell cycle	gi|225428885|ref|XP_002285320.1|/1.14533e-48/PREDICTED: cyclin-D3-2-like [Vitis vinifera]
Unigene12140_LmYL	376	4.81165	GO:0009506//plasmodesma;GO:0009536//plastid	-	GO:0009408//response to heat	gi|225466033|ref|XP_002267656.1|/7.1829e-34/PREDICTED: condensin complex subunit 3 [Vitis vinifera]
Unigene25481_LmYL	356	4.81165	-	-	-	gi|255540997|ref|XP_002511563.1|/2.13826e-38/transcription factor, putative [Ricinus communis]
Unigene22175_LmYL	946	4.81165	GO:0030095//chloroplast photosystem II;GO:0009344//nitrite reductase complex [NAD(P)H];GO:0005739//mitochondrion;GO:0009654//oxygen evolving complex;GO:0009543//chloroplast thylakoid lumen	GO:0045156//electron transporter, transferring electrons within the cyclic electron transport pathway of photosynthesis activity	GO:0009767//photosynthetic electron transport chain;GO:0006098//pentose-phosphate shunt;GO:0000023//maltose metabolic process;GO:0019252//starch biosynthetic process;GO:0043085//positive regulation of catalytic activity	gi|225461148|ref|XP_002282744.1|/2.29925e-67/PREDICTED: oxygen-evolving enhancer protein 3-1, chloroplastic [Vitis vinifera]
CL5220.Contig4_LmYL	871	4.81165	GO:0016020//membrane	GO:0030570//pectate lyase activity	GO:0009825//multidimensional cell growth;GO:0048767//root hair elongation;GO:0000271//polysaccharide biosynthetic process;GO:0009932//cell tip growth;GO:0010075//regulation of meristem growth;GO:0009926//auxin polar transport;GO:0008361//regulation of cell size;GO:0043481//anthocyanin accumulation in tissues in response to UV light;GO:0009664//plant-type cell wall organization;GO:0009832//plant-t…	gi|255554212|ref|XP_002518146.1|/6.76827e-156/Pectate lyase precursor, putative [Ricinus communis]
CL11649.Contig4_LmYL	1834	4.81165	-	GO:0016798//hydrolase activity, acting on glycosyl bonds	-	gi|188573187|gb|ACD65511.1|/9.89364e-165/beta-glucosidase D7 [Lotus japonicus]
Unigene37590_LmYL	415	4.81165	-	-	-	-
CL5361.Contig1_LmYL	495	4.81165	-	-	-	-
CL4132.Contig4_LmYL	1374	4.81165	GO:0009941//chloroplast envelope;GO:0009535//chloroplast thylakoid membrane	GO:0003959//NADPH dehydrogenase activity;GO:0016630//protochlorophyllide reductase activity;GO:0000166//nucleotide binding	GO:0015995//chlorophyll biosynthetic process;GO:0009723//response to ethylene stimulus;GO:0055114//oxidation-reduction process	gi|356544016|ref|XP_003540452.1|/0/PREDICTED: protochlorophyllide reductase, chloroplastic-like [Glycine max]
Unigene28176_LmYL	690	4.81165	GO:0005872//minus-end kinesin complex;GO:0009524//phragmoplast;GO:0005876//spindle microtubule;GO:0005634//nucleus	GO:0003700//sequence-specific DNA binding transcription factor activity;GO:0008569//minus-end-directed microtubule motor activity;GO:0005524//ATP binding;GO:0016887//ATPase activity;GO:0043565//sequence-specific DNA binding;GO:0008017//microtubule binding	GO:0006346//methylation-dependent chromatin silencing;GO:0000911//cytokinesis by cell plate formation;GO:0048439//flower morphogenesis;GO:0010051//xylem and phloem pattern formation;GO:0000280//nuclear division;GO:0007018//microtubule-based movement;GO:0010094//specification of carpel identity;GO:0010332//response to gamma radiation;GO:0006306//DNA methylation;GO:0009736//cytokinin mediated signa…	gi|255555065|ref|XP_002518570.1|/3.00388e-43/kinesin, putative [Ricinus communis]
Unigene37330_LmYL	663	4.81165	-	-	GO:0032502//developmental process	gi|255575395|ref|XP_002528600.1|/8.06216e-27/conserved hypothetical protein [Ricinus communis]
Unigene27229_LmYL	658	4.81165	GO:0009507//chloroplast	GO:0052727;GO:0052728;GO:0045435//lycopene epsilon cyclase activity;GO:0016705//oxidoreductase activity, acting on paired donors, with incorporation or reduction of molecular oxygen	GO:0016123//xanthophyll biosynthetic process;GO:0009765//photosynthesis, light harvesting;GO:0010103//stomatal complex morphogenesis;GO:0016120//carotene biosynthetic process	gi|255546153|ref|XP_002514136.1|/1.13058e-57/Lycopene epsilon cyclase, chloroplast precursor, putative [Ricinus communis]
Unigene27130_LmYL	980	4.79497	-	-	GO:0048438//floral whorl development;GO:0016458//gene silencing;GO:0016570//histone modification;GO:0019219;GO:0048449;GO:0043414//macromolecule methylation;GO:0051726//regulation of cell cycle;GO:0022402//cell cycle process;GO:0009553//embryo sac development;GO:2000112;GO:0040029//regulation of gene expression, epigenetic;GO:0048316//seed development;GO:0006260//DNA replication	gi|296089927|emb|CBI39746.3|/9.71268e-93/unnamed protein product [Vitis vinifera]
Unigene30563_LmYL	280	4.78656	-	-	-	-
Unigene14934_LmYL	416	4.78656	-	-	-	gi|118486275|gb|ABK94979.1|/3.64556e-17/unknown [Populus trichocarpa]
Unigene6863_LmYL	1141	4.77949	-	GO:0016788//hydrolase activity, acting on ester bonds	GO:0006629//lipid metabolic process	gi|255562023|ref|XP_002522020.1|/1.365e-168/zinc finger protein, putative [Ricinus communis]
CL10743.Contig1_LmYL	1444	4.7781	-	-	-	gi|359496761|ref|XP_003635326.1|/1.5588e-122/PREDICTED: ankyrin repeat-containing protein At3g12360-like [Vitis vinifera]
Unigene15544_LmYL	704	4.77497	GO:0009522//photosystem I;GO:0030076//light-harvesting complex;GO:0016021//integral to membrane;GO:0009941//chloroplast envelope;GO:0009535//chloroplast thylakoid membrane;GO:0009523//photosystem II;GO:0010287//plastoglobule	GO:0016168//chlorophyll binding;GO:0046872//metal ion binding	GO:0009744//response to sucrose stimulus;GO:0010114//response to red light;GO:0006364//rRNA processing;GO:0018298//protein-chromophore linkage;GO:0009637//response to blue light;GO:0010155//regulation of proton transport;GO:0009768//photosynthesis, light harvesting in photosystem I;GO:0010218//response to far red light;GO:0009644//response to high light intensity	gi|356559472|ref|XP_003548023.1|/1.37569e-83/PREDICTED: chlorophyll a-b binding protein 6A, chloroplastic-like [Glycine max]
Unigene740_LmYL	685	4.77385	-	-	-	gi|147862095|emb|CAN80883.1|/7.77924e-36/hypothetical protein VITISV_018652 [Vitis vinifera]
CL5498.Contig2_LmYL	1131	4.76674	-	-	-	gi|147772032|emb|CAN77945.1|/6.40249e-78/hypothetical protein VITISV_044021 [Vitis vinifera]
Unigene27180_LmYL	595	4.76102	-	-	-	gi|225429027|ref|XP_002267686.1|/3.17286e-50/PREDICTED: uncharacterized protein LOC100241214 [Vitis vinifera]
Unigene18053_LmYL	462	4.76102	GO:0009330//DNA topoisomerase complex (ATP-hydrolyzing);GO:0000795//synaptonemal complex	GO:0032440//2-alkenal reductase [NAD(P)] activity;GO:0003918//DNA topoisomerase (ATP-hydrolyzing) activity;GO:0005524//ATP binding	GO:0009957//epidermal cell fate specification;GO:0006312//mitotic recombination;GO:0000819//sister chromatid segregation;GO:0006275//regulation of DNA replication;GO:0000911//cytokinesis by cell plate formation;GO:0051567//histone H3-K9 methylation;GO:0006270//DNA-dependent DNA replication initiation;GO:0000712//resolution of meiotic recombination intermediates;GO:0008283//cell proliferation;GO:0…	gi|26984133|gb|AAN85207.1|/5.33631e-49/DNA topoisomerase II [Nicotiana tabacum]
Unigene12420_LmYL	775	4.76102	-	GO:0003700//sequence-specific DNA binding transcription factor activity;GO:0043565//sequence-specific DNA binding	GO:0045893//positive regulation of transcription, DNA-dependent	gi|359486213|ref|XP_003633412.1|/3.82231e-56/PREDICTED: ZF-HD homeobox protein At4g24660 [Vitis vinifera]
Unigene29765_LmYL	505	4.76102	-	-	-	-
CL3714.Contig1_LmYL	1573	4.76102	-	-	-	gi|81238592|gb|ABB60054.1|/6.52232e-162/11S globulin precursor isoform 3 [Sesamum indicum]
Unigene13366_LmYL	574	4.76102	-	-	-	-
Unigene16749_LmYL	761	4.76102	GO:0005874//microtubule;GO:0009507//chloroplast	GO:0003777//microtubule motor activity;GO:0003677//DNA binding;GO:0005524//ATP binding	GO:0006281//DNA repair;GO:0010389//regulation of G2/M transition of mitotic cell cycle;GO:0009909//regulation of flower development;GO:0048449;GO:0007018//microtubule-based movement;GO:0016570//histone modification;GO:0006275//regulation of DNA replication	gi|224090681|ref|XP_002309056.1|/1.59379e-67/predicted protein [Populus trichocarpa]
Unigene4951_LmYL	510	4.76102	GO:0043231//intracellular membrane-bounded organelle	GO:0004693//cyclin-dependent protein kinase activity;GO:0070182//DNA polymerase binding	GO:0016570//histone modification;GO:0009658//chloroplast organization;GO:0050794//regulation of cellular process;GO:0048229//gametophyte development;GO:0060255;GO:0006260//DNA replication	gi|225437846|ref|XP_002263743.1|/2.21797e-34/PREDICTED: CDT1-like protein a, chloroplastic-like [Vitis vinifera]
Unigene38174_LmYL	642	4.76102	-	-	-	-
CL8076.Contig2_LmYL	506	4.76102	-	-	-	gi|225446347|ref|XP_002272559.1|/1.73347e-15/PREDICTED: uncharacterized protein LOC100262522 [Vitis vinifera]
Unigene7462_LmYL	270	4.75364	-	-	-	-
Unigene26437_LmYL	930	4.74889	GO:0009570//chloroplast stroma	GO:0046872//metal ion binding;GO:0009055//electron carrier activity;GO:0051537//2 iron, 2 sulfur cluster binding	GO:0009767//photosynthetic electron transport chain;GO:0009416//response to light stimulus;GO:0080167//response to karrikin	gi|338173755|gb|AEI83424.1|/1.49406e-63/chloroplast ferredoxin I [Camellia sinensis]
Unigene20901_LmYL	450	4.74374	GO:0016023//cytoplasmic membrane-bounded vesicle;GO:0009507//chloroplast	-	-	gi|388514441|gb|AFK45282.1|/1.59472e-39/unknown [Lotus japonicus]
CL7350.Contig1_LmYL	908	4.73877	GO:0009705//plant-type vacuole membrane;GO:0005783//endoplasmic reticulum;GO:0005634//nucleus	GO:0016210//naringenin-chalcone synthase activity	GO:0006979//response to oxidative stress;GO:0009753//response to jasmonic acid stimulus;GO:0010224//response to UV-B;GO:0009926//auxin polar transport;GO:0009611//response to wounding;GO:0009715//chalcone biosynthetic process;GO:0031540//regulation of anthocyanin biosynthetic process;GO:0009629//response to gravity	gi|386872740|gb|AFJ44312.1|/7.03725e-111/chalcone synthase [Lonicera japonica]
Unigene36534_LmYL	225	4.73503	-	-	-	gi|255585179|ref|XP_002533293.1|/4.64764e-09/14 kDa proline-rich protein DC2.15 precursor, putative [Ricinus communis]
Unigene32417_LmYL	1158	4.72985	GO:0016021//integral to membrane;GO:0009538//photosystem I reaction center;GO:0009941//chloroplast envelope;GO:0009535//chloroplast thylakoid membrane;GO:0010287//plastoglobule	-	GO:0006364//rRNA processing;GO:0009657//plastid organization;GO:0030003//cellular cation homeostasis;GO:0010207//photosystem II assembly;GO:0070838//divalent metal ion transport	gi|255572702|ref|XP_002527284.1|/5.76968e-98/Photosystem I reaction center subunit XI, chloroplast precursor, putative [Ricinus communis]
CL2894.Contig2_LmYL	1597	4.72273	GO:0022626//cytosolic ribosome;GO:0005773//vacuole;GO:0005777//peroxisome;GO:0009506//plasmodesma;GO:0009570//chloroplast stroma;GO:0016020//membrane;GO:0005634//nucleus;GO:0048046//apoplast	GO:0052854//medium-chain-(S)-2-hydroxy-acid oxidase activity;GO:0008891//glycolate oxidase activity;GO:0052852//very-long-chain-(S)-2-hydroxy-acid oxidase activity;GO:0052853//long-chain-(S)-2-hydroxy-long-chain-acid oxidase activity;GO:0010181//FMN binding	GO:0009854;GO:0055114//oxidation-reduction process	gi|304368145|gb|ADM26718.1|/0/glycolate oxidase [Nicotiana benthamiana]
Unigene22754_LmYL	1178	4.7192	GO:0046658//anchored to plasma membrane	GO:0042834//peptidoglycan binding	GO:0071555;GO:0071841;GO:0009908//flower development;GO:0043170;GO:0006955//immune response	gi|225455922|ref|XP_002276124.1|/2.82841e-116/PREDICTED: lysM domain-containing GPI-anchored protein 1-like [Vitis vinifera]
Unigene7052_LmYL	1551	4.7192	GO:0016023//cytoplasmic membrane-bounded vesicle;GO:0016021//integral to membrane	-	-	gi|225435339|ref|XP_002285229.1|/6.37575e-170/PREDICTED: uncharacterized membrane protein At1g06890 [Vitis vinifera]
Unigene28227_LmYL	2431	4.71661	-	GO:0008168//methyltransferase activity	GO:0032259//methylation	gi|397914238|gb|AFO70131.1|/1.69914e-146/gamma-tocopherol methyltransferase [Carthamus oxyacanthus]
Unigene18955_LmYL	1346	4.71617	GO:0009941//chloroplast envelope;GO:0016020//membrane;GO:0005634//nucleus	GO:0008094//DNA-dependent ATPase activity;GO:0005315//inorganic phosphate transmembrane transporter activity;GO:0009673//low affinity phosphate transmembrane transporter activity;GO:0003677//DNA binding;GO:0005524//ATP binding	GO:0006275//regulation of DNA replication;GO:0000911//cytokinesis by cell plate formation;GO:0051567//histone H3-K9 methylation;GO:0006270//DNA-dependent DNA replication initiation;GO:0006268//DNA unwinding involved in replication;GO:0010389//regulation of G2/M transition of mitotic cell cycle;GO:0008283//cell proliferation;GO:0006306//DNA methylation;GO:0051322//anaphase;GO:0006817//phosphate io…	gi|225462994|ref|XP_002263791.1|/0/PREDICTED: DNA replication licensing factor mcm5-A-like [Vitis vinifera]
CL1586.Contig4_LmYL	370	4.70855	GO:0016023//cytoplasmic membrane-bounded vesicle	GO:0050616;GO:0009055//electron carrier activity;GO:0004497//monooxygenase activity;GO:0020037//heme binding;GO:0016705//oxidoreductase activity, acting on paired donors, with incorporation or reduction of molecular oxygen	GO:0055114//oxidation-reduction process	gi|255570861|ref|XP_002526382.1|/3.13852e-37/cytochrome P450, putative [Ricinus communis]
Unigene38777_LmYL	966	4.70855	GO:0000808//origin recognition complex;GO:0009536//plastid;GO:0005634//nucleus	GO:0010385//double-stranded methylated DNA binding;GO:0017111//nucleoside-triphosphatase activity;GO:0008270//zinc ion binding;GO:0005524//ATP binding;GO:0005515//protein binding	GO:0006355//regulation of transcription, DNA-dependent;GO:0006260//DNA replication;GO:0009567//double fertilization forming a zygote and endosperm	gi|224106169|ref|XP_002314069.1|/5.72187e-154/predicted protein [Populus trichocarpa]
Unigene23561_LmYL	1139	4.70855	-	GO:0045431//flavonol synthase activity	GO:0051555//flavonol biosynthetic process;GO:0055114//oxidation-reduction process	gi|224055327|ref|XP_002298482.1|/6.85831e-112/20G-Fe(II) oxidoreductase [Populus trichocarpa]
Unigene16447_LmYL	590	4.70855	-	-	GO:0000226//microtubule cytoskeleton organization;GO:0051322//anaphase;GO:0000911//cytokinesis by cell plate formation	gi|224060963|ref|XP_002300297.1|/7.71734e-49/predicted protein [Populus trichocarpa]
Unigene206_LmYL	610	4.70855	GO:0009506//plasmodesma	-	GO:0010389//regulation of G2/M transition of mitotic cell cycle;GO:0016572//histone phosphorylation;GO:0006270//DNA-dependent DNA replication initiation;GO:0008283//cell proliferation;GO:0006275//regulation of DNA replication	gi|255581229|ref|XP_002531427.1|/8.49879e-70/conserved hypothetical protein [Ricinus communis]
Unigene31059_LmYL	1326	4.70855	GO:0043231//intracellular membrane-bounded organelle;GO:0044444//cytoplasmic part	GO:0005488//binding	GO:0009791//post-embryonic development;GO:0048513//organ development;GO:0048608//reproductive structure development	gi|297738575|emb|CBI27820.3|/2.64413e-73/unnamed protein product [Vitis vinifera]
Unigene37624_LmYL	250	4.70855	-	-	-	-
Unigene24717_LmYL	789	4.70855	-	GO:0005488//binding;GO:0004672//protein kinase activity	GO:0008152//metabolic process	gi|225452208|ref|XP_002270991.1|/9.29844e-82/PREDICTED: UPF0392 protein RCOM_0530710-like [Vitis vinifera]
CL3093.Contig1_LmYL	428	4.70855	-	-	GO:0009733//response to auxin stimulus	gi|297802486|ref|XP_002869127.1|/1.89475e-34/auxin-responsive family protein [Arabidopsis lyrata subsp. lyrata]
Unigene21713_LmYL	614	4.70855	-	-	-	gi|359492976|ref|XP_002283668.2|/1.72058e-94/PREDICTED: pentatricopeptide repeat-containing protein At1g11290-like [Vitis vinifera]
Unigene34177_LmYL	2188	4.69962	-	-	GO:0009414//response to water deprivation;GO:0050826//response to freezing;GO:0045893//positive regulation of transcription, DNA-dependent;GO:0009651//response to salt stress	gi|224098656|ref|XP_002311231.1|/0/predicted protein [Populus trichocarpa]
Unigene37030_LmYL	773	4.69513	GO:0005634//nucleus	GO:0003700//sequence-specific DNA binding transcription factor activity;GO:0003677//DNA binding;GO:0046983//protein dimerization activity	GO:0006355//regulation of transcription, DNA-dependent	gi|3493647|gb|AAC33475.1|/4.60619e-78/transcription activator [Pimpinella brachycarpa]
Unigene25222_LmYL	1399	4.68406	GO:0005777//peroxisome;GO:0005739//mitochondrion	GO:0008935//1,4-dihydroxy-2-naphthoyl-CoA synthase activity	GO:0009234//menaquinone biosynthetic process	gi|307135970|gb|ADN33829.1|/5.06813e-155/naphthoate synthase [Cucumis melo subsp. melo]
Unigene19506_LmYL	1166	4.68159	GO:0005634//nucleus	GO:0016538//cyclin-dependent protein kinase regulator activity;GO:0019901//protein kinase binding	GO:0000079//regulation of cyclin-dependent protein kinase activity;GO:0051301//cell division	gi|347361138|gb|AEO86797.1|/4.09625e-141/cyclin [Camellia sinensis]
CL6998.Contig1_LmYL	416	4.68159	GO:0005634//nucleus	GO:0003677//DNA binding;GO:0046983//protein dimerization activity	GO:0006355//regulation of transcription, DNA-dependent;GO:0010150//leaf senescence;GO:0009734//auxin mediated signaling pathway	gi|359489584|ref|XP_002264072.2|/9.461e-66/PREDICTED: auxin response factor 18-like [Vitis vinifera]
Unigene17216_LmYL	706	4.67249	GO:0009523//photosystem II;GO:0009507//chloroplast	-	GO:0015979//photosynthesis	gi|388494252|gb|AFK35192.1|/1.35668e-46/unknown [Medicago truncatula]
CL941.Contig3_LmYL	632	4.66103	-	GO:0016747//transferase activity, transferring acyl groups other than amino-acyl groups	GO:0009058//biosynthetic process	gi|388883244|dbj|BAM17286.1|/1.31908e-92/chalcone synthase [Petunia x hybrida]
CL549.Contig1_LmYL	1217	4.65411	-	GO:0003677//DNA binding	GO:0006355//regulation of transcription, DNA-dependent	gi|225465304|ref|XP_002271971.1|/4.09743e-126/PREDICTED: protein FEZ [Vitis vinifera]
Unigene38042_LmYL	654	4.65411	GO:0009536//plastid	GO:0004871//signal transducer activity	GO:0019252//starch biosynthetic process;GO:0007165//signal transduction;GO:0000023//maltose metabolic process;GO:0009416//response to light stimulus	gi|225442789|ref|XP_002281013.1|/4.01182e-63/PREDICTED: root phototropism protein 3 [Vitis vinifera]
CL9465.Contig1_LmYL	970	4.65411	-	GO:0020037//heme binding;GO:0004601//peroxidase activity	GO:0055114//oxidation-reduction process;GO:0006979//response to oxidative stress	gi|400750|sp|Q02200.1|PERX_NICSY/3.26418e-133/RecName: Full=Lignin-forming anionic peroxidase; Flags: Precursor
Unigene27007_LmYL	622	4.65411	GO:0009941//chloroplast envelope	GO:0008270//zinc ion binding;GO:0003677//DNA binding;GO:0005524//ATP binding;GO:0016740//transferase activity;GO:0004386//helicase activity	GO:0009294//DNA mediated transformation;GO:0006261//DNA-dependent DNA replication;GO:0000724//double-strand break repair via homologous recombination	gi|255576850|ref|XP_002529311.1|/2.74707e-95/DNA repair helicase rad5,16, putative [Ricinus communis]
Unigene19039_LmYL	635	4.65411	-	-	-	gi|356542152|ref|XP_003539534.1|/2.16368e-34/PREDICTED: uncharacterized protein LOC100819841 [Glycine max]
CL2894.Contig3_LmYL	1570	4.65411	GO:0022626//cytosolic ribosome;GO:0005773//vacuole;GO:0005777//peroxisome;GO:0009570//chloroplast stroma;GO:0016020//membrane;GO:0005634//nucleus;GO:0048046//apoplast	GO:0052854//medium-chain-(S)-2-hydroxy-acid oxidase activity;GO:0008891//glycolate oxidase activity;GO:0052852//very-long-chain-(S)-2-hydroxy-acid oxidase activity;GO:0052853//long-chain-(S)-2-hydroxy-long-chain-acid oxidase activity;GO:0010181//FMN binding	GO:0009854;GO:0055114//oxidation-reduction process	gi|224121620|ref|XP_002330746.1|/7.68513e-163/predicted protein [Populus trichocarpa]
Unigene24554_LmYL	340	4.65411	-	-	-	-
CL3320.Contig1_LmYL	807	4.65411	GO:0005874//microtubule	GO:0003777//microtubule motor activity;GO:0005524//ATP binding	GO:0000226//microtubule cytoskeleton organization;GO:0006275//regulation of DNA replication;GO:0007131//reciprocal meiotic recombination;GO:0000911//cytokinesis by cell plate formation;GO:0051567//histone H3-K9 methylation;GO:0006270//DNA-dependent DNA replication initiation;GO:0008283//cell proliferation;GO:0006342//chromatin silencing;GO:0010564//regulation of cell cycle process;GO:0006306//DNA…	gi|225440841|ref|XP_002276356.1|/3.40754e-143/PREDICTED: 125 kDa kinesin-related protein-like [Vitis vinifera]
Unigene38360_LmYL	357	4.65411	-	GO:0016747//transferase activity, transferring acyl groups other than amino-acyl groups	-	gi|296087452|emb|CBI34041.3|/8.99414e-24/unnamed protein product [Vitis vinifera]
Unigene19025_LmYL	526	4.64483	-	-	-	gi|224089971|ref|XP_002308886.1|/1.82293e-18/predicted protein [Populus trichocarpa]
Unigene27035_LmYL	1064	4.63736	-	GO:0050253//retinyl-palmitate esterase activity;GO:0080031//methyl salicylate esterase activity;GO:0004091//carboxylesterase activity;GO:0080032//methyl jasmonate esterase activity;GO:0080030//methyl indole-3-acetate esterase activity	-	gi|147777737|emb|CAN75737.1|/5.4758e-100/hypothetical protein VITISV_025902 [Vitis vinifera]
Unigene19136_LmYL	512	4.63549	-	-	GO:0048449;GO:0048438//floral whorl development	gi|357483757|ref|XP_003612165.1|/1.02857e-23/hypothetical protein MTR_5g022010 [Medicago truncatula]
Unigene8184_LmYL	1051	4.63549	-	-	-	gi|225457339|ref|XP_002284698.1|/5.95013e-83/PREDICTED: uncharacterized protein LOC100260477 [Vitis vinifera]
Unigene28231_LmYL	1368	4.62609	-	GO:0016702//oxidoreductase activity, acting on single donors with incorporation of molecular oxygen, incorporation of two atoms of oxygen;GO:0050589//leucocyanidin oxygenase activity	GO:0009753//response to jasmonic acid stimulus;GO:0009611//response to wounding;GO:0010023//proanthocyanidin biosynthetic process;GO:0007033//vacuole organization;GO:0055114//oxidation-reduction process	gi|22266677|dbj|BAC07545.1|/2.67999e-177/leucoanthocyanidin dioxgenase [Vitis labrusca x Vitis vinifera]
Unigene6427_LmYL	1656	4.62609	-	-	GO:0044260;GO:0051726//regulation of cell cycle;GO:0044238//primary metabolic process	gi|359476069|ref|XP_002281863.2|/7.42911e-148/PREDICTED: cyclin-A2-2-like [Vitis vinifera]
Unigene36678_LmYL	542	4.62205	GO:0009534//chloroplast thylakoid	-	-	gi|225447539|ref|XP_002268250.1|/4.81745e-41/PREDICTED: uncharacterized protein LOC100264834 [Vitis vinifera]
Unigene36396_LmYL	973	4.62109	-	-	-	gi|115458346|ref|NP_001052773.1|/1.38225e-06/Os04g0418800 [Oryza sativa Japonica Group]
Unigene28968_LmYL	1061	4.61663	-	-	GO:0042221//response to chemical stimulus	gi|255555651|ref|XP_002518861.1|/1.30673e-77/transcription factor, putative [Ricinus communis]
Unigene22596_LmYL	499	4.61188	GO:0016021//integral to membrane	GO:0050661//NADP binding;GO:0004420//hydroxymethylglutaryl-CoA reductase (NADPH) activity	GO:0008299//isoprenoid biosynthetic process;GO:0015936//coenzyme A metabolic process;GO:0055114//oxidation-reduction process	gi|224061567|ref|XP_002300544.1|/2.64655e-37/predicted protein [Populus trichocarpa]
Unigene29011_LmYL	1564	4.60375	GO:0009579//thylakoid;GO:0009570//chloroplast stroma;GO:0009941//chloroplast envelope;GO:0048046//apoplast	GO:0050278//sedoheptulose-bisphosphatase activity	GO:0009697//salicylic acid biosynthetic process;GO:0019253//reductive pentose-phosphate cycle;GO:0010363//regulation of plant-type hypersensitive response;GO:0019761//glucosinolate biosynthetic process;GO:0010200//response to chitin;GO:0043085//positive regulation of catalytic activity;GO:0019344//cysteine biosynthetic process;GO:0031348//negative regulation of defense response;GO:0050832//defens…	gi|350538149|ref|NP_001234585.1|/0/chloroplast sedoheptulose-1,7-bisphosphatase [Solanum lycopersicum]
Unigene29366_LmYL	405	4.59752	GO:0009531;GO:0005774//vacuolar membrane;GO:0031225//anchored to membrane;GO:0005886//plasma membrane	-	GO:0010413//glucuronoxylan metabolic process;GO:0009834//secondary cell wall biogenesis;GO:0010089//xylem development;GO:0009808//lignin metabolic process;GO:0045492//xylan biosynthetic process;GO:0009830//cell wall modification involved in abscission	gi|90657534|gb|ABD96834.1|/1.593e-49/hypothetical protein [Cleome spinosa]
Unigene31309_LmYL	518	4.59752	-	-	-	gi|224083436|ref|XP_002307026.1|/1.00003e-13/predicted protein [Populus trichocarpa]
CL6125.Contig1_LmYL	2021	4.59752	-	GO:0020037//heme binding;GO:0016705//oxidoreductase activity, acting on paired donors, with incorporation or reduction of molecular oxygen;GO:0009055//electron carrier activity	GO:0055114//oxidation-reduction process	gi|297742961|emb|CBI35828.3|/0/unnamed protein product [Vitis vinifera]
Unigene7497_LmYL	497	4.59752	GO:0009941//chloroplast envelope	-	-	gi|225434530|ref|XP_002278694.1|/4.42752e-37/PREDICTED: protein CHUP1, chloroplastic-like [Vitis vinifera]
Unigene1394_LmYL	567	4.59752	-	-	-	gi|357509185|ref|XP_003624881.1|/9.63334e-14/Cc-nbs-lrr resistance protein [Medicago truncatula]
CL6998.Contig3_LmYL	1862	4.59752	-	GO:0005488//binding;GO:0003700//sequence-specific DNA binding transcription factor activity	GO:0009725//response to hormone stimulus;GO:0006355//regulation of transcription, DNA-dependent	gi|297742361|emb|CBI34510.3|/0/unnamed protein product [Vitis vinifera]
Unigene17534_LmYL	1264	4.59752	GO:0016020//membrane;GO:0009536//plastid	GO:0005524//ATP binding;GO:0004674//protein serine/threonine kinase activity	GO:0006468//protein phosphorylation;GO:0007169//transmembrane receptor protein tyrosine kinase signaling pathway	gi|225424043|ref|XP_002279580.1|/2.36079e-148/PREDICTED: probable leucine-rich repeat receptor-like protein kinase At1g68400-like [Vitis vinifera]
Unigene37050_LmYL	537	4.59752	GO:0005622//intracellular	GO:0008270//zinc ion binding	GO:0031348//negative regulation of defense response;GO:0009867//jasmonic acid mediated signaling pathway;GO:0035304//regulation of protein dephosphorylation;GO:0009862//systemic acquired resistance, salicylic acid mediated signaling pathway;GO:0009793//embryo development ending in seed dormancy;GO:0010363//regulation of plant-type hypersensitive response;GO:0010026//trichome differentiation;GO:00…	gi|147828043|emb|CAN68511.1|/2.06047e-52/hypothetical protein VITISV_043839 [Vitis vinifera]
Unigene2036_LmYL	283	4.59752	-	-	-	-
Unigene24228_LmYL	577	4.56838	-	-	-	gi|297743178|emb|CBI36045.3|/1.8172e-23/unnamed protein product [Vitis vinifera]
Unigene30017_LmYL	296	4.55853	-	-	-	-
Unigene15635_LmYL	439	4.53863	GO:0005911//cell-cell junction;GO:0005886//plasma membrane	GO:0003779//actin binding	GO:0009627//systemic acquired resistance;GO:0009697//salicylic acid biosynthetic process;GO:0030041//actin filament polymerization	gi|359491274|ref|XP_002280505.2|/3.05397e-56/PREDICTED: formin-like protein 8-like [Vitis vinifera]
Unigene7339_LmYL	652	4.53863	GO:0016023//cytoplasmic membrane-bounded vesicle	-	-	gi|224068703|ref|XP_002302804.1|/7.96485e-80/predicted protein [Populus trichocarpa]
Unigene30056_LmYL	682	4.53863	-	-	GO:0022402//cell cycle process	gi|297736396|emb|CBI25119.3|/2.18721e-38/unnamed protein product [Vitis vinifera]
CL7045.Contig2_LmYL	691	4.53863	GO:0000786//nucleosome;GO:0005634//nucleus	GO:0003677//DNA binding	GO:0006334//nucleosome assembly	gi|356550263|ref|XP_003543507.1|/1.34807e-75/PREDICTED: histone H2A-like [Glycine max]
Unigene12955_LmYL	876	4.53863	-	GO:0016298//lipase activity	GO:0002213//defense response to insect;GO:0006635//fatty acid beta-oxidation	gi|359488593|ref|XP_003633784.1|/2.89084e-138/PREDICTED: triacylglycerol lipase 2-like [Vitis vinifera]
Unigene15354_LmYL	521	4.53863	-	-	-	-
Unigene39608_LmYL	449	4.53863	-	GO:0016905//myosin heavy chain kinase activity	GO:0016310//phosphorylation	gi|359476038|ref|XP_002281362.2|/1.1025e-69/PREDICTED: uncharacterized WD repeat-containing protein alr2800-like [Vitis vinifera]
Unigene7028_LmYL	623	4.53863	GO:0009506//plasmodesma	GO:0003896//DNA primase activity	GO:0051726//regulation of cell cycle;GO:0051567//histone H3-K9 methylation;GO:0006269//DNA replication, synthesis of RNA primer;GO:0006270//DNA-dependent DNA replication initiation;GO:0008283//cell proliferation;GO:0006275//regulation of DNA replication;GO:0006306//DNA methylation	gi|225433446|ref|XP_002285679.1|/5.18076e-94/PREDICTED: probable DNA primase large subunit [Vitis vinifera]
Unigene30176_LmYL	531	4.53863	-	-	GO:0007062//sister chromatid cohesion	gi|359495648|ref|XP_002265379.2|/1.90676e-34/PREDICTED: chromosome transmission fidelity protein 18 homolog [Vitis vinifera]
Unigene27005_LmYL	475	4.53863	GO:0009941//chloroplast envelope	GO:0008270//zinc ion binding;GO:0003677//DNA binding;GO:0005524//ATP binding;GO:0016740//transferase activity;GO:0004386//helicase activity	GO:0009294//DNA mediated transformation;GO:0006261//DNA-dependent DNA replication;GO:0000724//double-strand break repair via homologous recombination	gi|255576850|ref|XP_002529311.1|/7.13259e-84/DNA repair helicase rad5,16, putative [Ricinus communis]
Unigene36935_LmYL	454	4.53002	GO:0009941//chloroplast envelope;GO:0048046//apoplast;GO:0031977//thylakoid lumen;GO:0009570//chloroplast stroma;GO:0009535//chloroplast thylakoid membrane	GO:0050660//flavin adenine dinucleotide binding;GO:0005515//protein binding;GO:0003959//NADPH dehydrogenase activity;GO:0050661//NADP binding;GO:0045156//electron transporter, transferring electrons within the cyclic electron transport pathway of photosynthesis activity;GO:0008266//poly(U) RNA binding;GO:0045157//electron transporter, transferring electrons within the noncyclic electron transport…	GO:0031348//negative regulation of defense response;GO:0006098//pentose-phosphate shunt;GO:0009595//detection of biotic stimulus;GO:0009867//jasmonic acid mediated signaling pathway;GO:0009697//salicylic acid biosynthetic process;GO:0009862//systemic acquired resistance, salicylic acid mediated signaling pathway;GO:0043085//positive regulation of catalytic activity;GO:0010363//regulation of plant…	gi|224074257|ref|XP_002304324.1|/1.24737e-55/predicted protein [Populus trichocarpa]
Unigene28619_LmYL	645	4.52352	GO:0016023//cytoplasmic membrane-bounded vesicle	GO:0003824//catalytic activity	GO:0009116//nucleoside metabolic process	gi|225429975|ref|XP_002283985.1|/1.29429e-74/PREDICTED: bark storage protein A [Vitis vinifera]
Unigene28974_LmYL	953	4.51845	-	GO:0016491//oxidoreductase activity;GO:0005506//iron ion binding	GO:0006351//transcription, DNA-dependent	gi|359475200|ref|XP_002282080.2|/2.30709e-91/PREDICTED: B3 domain-containing protein At3g19184-like [Vitis vinifera]
Unigene24542_LmYL	1718	4.51438	GO:0005872//minus-end kinesin complex;GO:0009524//phragmoplast;GO:0005876//spindle microtubule;GO:0005634//nucleus	GO:0003700//sequence-specific DNA binding transcription factor activity;GO:0008569//minus-end-directed microtubule motor activity;GO:0005524//ATP binding;GO:0016887//ATPase activity;GO:0043565//sequence-specific DNA binding;GO:0008017//microtubule binding	GO:0006346//methylation-dependent chromatin silencing;GO:0000911//cytokinesis by cell plate formation;GO:0048439//flower morphogenesis;GO:0010051//xylem and phloem pattern formation;GO:0007018//microtubule-based movement;GO:0010094//specification of carpel identity;GO:0010332//response to gamma radiation;GO:0006306//DNA methylation;GO:0009736//cytokinin mediated signaling pathway;GO:0043247//telo…	gi|225461150|ref|XP_002282749.1|/0/PREDICTED: kinesin-3 [Vitis vinifera]
Unigene15543_LmYL	405	4.51323	GO:0009521;GO:0030076//light-harvesting complex;GO:0009941//chloroplast envelope;GO:0009535//chloroplast thylakoid membrane;GO:0010287//plastoglobule	GO:0016168//chlorophyll binding	GO:0009744//response to sucrose stimulus;GO:0010114//response to red light;GO:0006364//rRNA processing;GO:0009637//response to blue light;GO:0010155//regulation of proton transport;GO:0009768//photosynthesis, light harvesting in photosystem I;GO:0010218//response to far red light;GO:0009644//response to high light intensity	gi|255585090|ref|XP_002533251.1|/3.68954e-30/chlorophyll A/B binding protein, putative [Ricinus communis]
Unigene15272_LmYL	1406	4.50532	GO:0009570//chloroplast stroma;GO:0009543//chloroplast thylakoid lumen	GO:0005507//copper ion binding;GO:0009055//electron carrier activity	GO:0009411//response to UV;GO:0017148//negative regulation of translation;GO:0046688//response to copper ion;GO:0055070//copper ion homeostasis	gi|255539076|ref|XP_002510603.1|/6.61987e-70/Plastocyanin A, chloroplast precursor, putative [Ricinus communis]
CL7198.Contig1_LmYL	996	4.49283	GO:0005634//nucleus	GO:0003700//sequence-specific DNA binding transcription factor activity;GO:0043565//sequence-specific DNA binding	GO:0006355//regulation of transcription, DNA-dependent	gi|359485837|ref|XP_003633344.1|/5.12362e-81/PREDICTED: nuclear transcription factor Y subunit B-3 [Vitis vinifera]
CL10133.Contig2_LmYL	1130	4.49283	-	GO:0016491//oxidoreductase activity;GO:0016746//transferase activity, transferring acyl groups	GO:0006826//iron ion transport;GO:0055114//oxidation-reduction process	gi|225424510|ref|XP_002285230.1|/5.01451e-115/PREDICTED: probable NAD(P)H-dependent oxidoreductase 1 [Vitis vinifera]
Unigene20019_LmYL	1743	4.49283	-	-	GO:0009658//chloroplast organization	gi|297738294|emb|CBI27495.3|/6.90724e-168/unnamed protein product [Vitis vinifera]
Unigene20905_LmYL	1650	4.49008	GO:0009941//chloroplast envelope;GO:0048046//apoplast;GO:0010319//stromule;GO:0005829//cytosol;GO:0009570//chloroplast stroma;GO:0009535//chloroplast thylakoid membrane	GO:0051287//NAD binding;GO:0050661//NADP binding;GO:0047100//glyceraldehyde-3-phosphate dehydrogenase (NADP+) (phosphorylating) activity	GO:0010103//stomatal complex morphogenesis;GO:0009744//response to sucrose stimulus;GO:0035304//regulation of protein dephosphorylation;GO:0010207//photosystem II assembly;GO:0009773//photosynthetic electron transport in photosystem I;GO:0006096//glycolysis;GO:0009416//response to light stimulus;GO:0009409//response to cold;GO:0009657//plastid organization;GO:0006364//rRNA processing	gi|346682869|gb|AEO45783.1|/0/glyceraldehyde-3-phosphate dehydrogenase A [Scoparia dulcis]
Unigene26651_LmYL	2184	4.48349	GO:0005829//cytosol	GO:0008094//DNA-dependent ATPase activity;GO:0003677//DNA binding;GO:0005524//ATP binding	GO:0007000//nucleolus organization;GO:0006275//regulation of DNA replication;GO:0000911//cytokinesis by cell plate formation;GO:0051567//histone H3-K9 methylation;GO:0006270//DNA-dependent DNA replication initiation;GO:0006268//DNA unwinding involved in replication;GO:0008283//cell proliferation;GO:0006342//chromatin silencing;GO:0006306//DNA methylation;GO:0051726//regulation of cell cycle;GO:00…	gi|225427718|ref|XP_002274534.1|/0/PREDICTED: DNA replication licensing factor MCM4 [Vitis vinifera]
Unigene32703_LmYL	599	4.47723	GO:0009507//chloroplast	GO:0046906//tetrapyrrole binding;GO:0019899//enzyme binding	GO:0006098//pentose-phosphate shunt;GO:0016117//carotenoid biosynthetic process;GO:0043085//positive regulation of catalytic activity;GO:0010207//photosystem II assembly;GO:0010019//chloroplast-nucleus signaling pathway;GO:0015995//chlorophyll biosynthetic process;GO:0009965//leaf morphogenesis;GO:0030154//cell differentiation;GO:0019344//cysteine biosynthetic process;GO:0045893//positive regulat…	gi|255585503|ref|XP_002533443.1|/7.95487e-73/Tetrapyrrole-binding protein, chloroplast precursor, putative [Ricinus communis]
Unigene19799_LmYL	326	4.47723	-	-	-	gi|255562166|ref|XP_002522091.1|/2.63202e-12/conserved hypothetical protein [Ricinus communis]
Unigene10023_LmYL	321	4.47723	-	-	-	gi|357496513|ref|XP_003618545.1|/1.14831e-07/hypothetical protein MTR_6g012840 [Medicago truncatula]
Unigene38999_LmYL	242	4.47723	-	-	-	-
CL2928.Contig2_LmYL	673	4.47723	-	-	-	-
Unigene31040_LmYL	635	4.47723	GO:0005634//nucleus	GO:0019901//protein kinase binding	GO:0000079//regulation of cyclin-dependent protein kinase activity;GO:0051301//cell division	gi|359492732|ref|XP_002280079.2|/4.04284e-65/PREDICTED: cyclin-B2-4 [Vitis vinifera]
Unigene13377_LmYL	490	4.47723	GO:0009506//plasmodesma	-	-	gi|224065134|ref|XP_002301685.1|/1.33121e-59/predicted protein [Populus trichocarpa]
Unigene31450_LmYL	404	4.47723	GO:0005634//nucleus	GO:0003677//DNA binding;GO:0046983//protein dimerization activity;GO:0003700//sequence-specific DNA binding transcription factor activity	GO:0006355//regulation of transcription, DNA-dependent;GO:0009734//auxin mediated signaling pathway	gi|359489584|ref|XP_002264072.2|/1.87305e-66/PREDICTED: auxin response factor 18-like [Vitis vinifera]
Unigene27532_LmYL	650	4.47723	-	-	GO:0080167//response to karrikin	gi|356567735|ref|XP_003552072.1|/4.69744e-24/PREDICTED: uncharacterized protein LOC100808210 [Glycine max]
Unigene17181_LmYL	410	4.47723	-	GO:0032440//2-alkenal reductase [NAD(P)] activity	GO:0055114//oxidation-reduction process	gi|356541506|ref|XP_003539216.1|/8.75603e-16/PREDICTED: transcription factor bHLH25-like [Glycine max]
CL2148.Contig2_LmYL	746	4.47397	GO:0000786//nucleosome;GO:0005730//nucleolus;GO:0009506//plasmodesma;GO:0009534//chloroplast thylakoid;GO:0009570//chloroplast stroma	GO:0003677//DNA binding	GO:0009062//fatty acid catabolic process;GO:0006334//nucleosome assembly;GO:0007020//microtubule nucleation	gi|351726373|ref|NP_001237892.1|/2.82808e-69/uncharacterized protein LOC100305866 [Glycine max]
Unigene34542_LmYL	968	4.46674	-	-	-	gi|296088325|emb|CBI36770.3|/7.39086e-77/unnamed protein product [Vitis vinifera]
Unigene17180_LmYL	986	4.46146	-	-	-	gi|359480528|ref|XP_002270448.2|/9.26636e-59/PREDICTED: transcription factor bHLH25-like [Vitis vinifera]
CL7457.Contig2_LmYL	1094	4.44552	-	GO:0005515//protein binding	GO:0044238//primary metabolic process;GO:0051726//regulation of cell cycle;GO:0044260	gi|159025731|emb|CAN88866.1|/1.49465e-92/D6-type cyclin [Populus trichocarpa]
CL10365.Contig1_LmYL	1143	4.43909	-	-	GO:0051225//spindle assembly;GO:0010583;GO:0051322//anaphase;GO:0000911//cytokinesis by cell plate formation;GO:0051329//interphase of mitotic cell cycle	gi|359477401|ref|XP_003631973.1|/3.528e-116/PREDICTED: protein FAM179B-like [Vitis vinifera]
CL6081.Contig1_LmYL	755	4.43171	GO:0030095//chloroplast photosystem II;GO:0009543//chloroplast thylakoid lumen	-	GO:0006364//rRNA processing;GO:0009657//plastid organization;GO:0010207//photosystem II assembly;GO:0010206//photosystem II repair;GO:0035304//regulation of protein dephosphorylation	gi|356543813|ref|XP_003540354.1|/8.34226e-61/PREDICTED: thylakoid lumenal protein At1g03610, chloroplastic-like [Glycine max]
Unigene22206_LmYL	1477	4.42793	-	-	-	gi|255538116|ref|XP_002510123.1|/6.64393e-153/conserved hypothetical protein [Ricinus communis]
CL708.Contig1_LmYL	1126	4.42615	-	GO:0018479//benzaldehyde dehydrogenase (NAD+) activity;GO:0051537//2 iron, 2 sulfur cluster binding;GO:0050302//indole-3-acetaldehyde oxidase activity;GO:0009055//electron carrier activity;GO:0016614//oxidoreductase activity, acting on CH-OH group of donors;GO:0050660//flavin adenine dinucleotide binding;GO:0010293//abscisic aldehyde oxidase activity;GO:0005506//iron ion binding	GO:0055114//oxidation-reduction process;GO:0009851//auxin biosynthetic process;GO:0019760//glucosinolate metabolic process;GO:0009688//abscisic acid biosynthetic process	gi|225460213|ref|XP_002277776.1|/7.33076e-159/PREDICTED: aldehyde oxidase 4-like [Vitis vinifera]
CL7117.Contig1_LmYL	1224	4.42615	GO:0009524//phragmoplast;GO:0005874//microtubule	GO:0008574//plus-end-directed microtubule motor activity;GO:0005524//ATP binding	GO:0006346//methylation-dependent chromatin silencing;GO:0031048//chromatin silencing by small RNA;GO:0000914//phragmoplast assembly;GO:0006275//regulation of DNA replication;GO:0051567//histone H3-K9 methylation;GO:0006270//DNA-dependent DNA replication initiation;GO:0010389//regulation of G2/M transition of mitotic cell cycle;GO:0008283//cell proliferation;GO:0048453//sepal formation;GO:0051225…	gi|298205235|emb|CBI17294.3|/2.17573e-159/unnamed protein product [Vitis vinifera]
Unigene7679_LmYL	1109	4.42399	-	GO:0016740//transferase activity;GO:0005542//folic acid binding	GO:0008152//metabolic process	gi|297739270|emb|CBI28921.3|/1.00704e-144/unnamed protein product [Vitis vinifera]
CL5925.Contig3_LmYL	2010	4.42028	-	GO:0016491//oxidoreductase activity	GO:0008152//metabolic process	gi|193783415|emb|CAQ76694.1|/0/polyphenol oxidase [Taraxacum officinale]
Unigene18152_LmYL	552	4.4131	GO:0005874//microtubule;GO:0009536//plastid	GO:0003777//microtubule motor activity;GO:0003677//DNA binding;GO:0005524//ATP binding	GO:0000911//cytokinesis by cell plate formation;GO:0051322//anaphase;GO:0006281//DNA repair;GO:0051225//spindle assembly;GO:0007018//microtubule-based movement;GO:0008283//cell proliferation	gi|302143839|emb|CBI22700.3|/2.68038e-34/unnamed protein product [Vitis vinifera]
Unigene22774_LmYL	656	4.4131	-	-	-	-
Unigene26396_LmYL	249	4.4131	-	-	-	-
Unigene14012_LmYL	660	4.4131	GO:0016020//membrane;GO:0005739//mitochondrion	-	GO:0007623//circadian rhythm;GO:0019761//glucosinolate biosynthetic process;GO:0080167//response to karrikin	gi|224080606|ref|XP_002306177.1|/9.01283e-103/predicted protein [Populus trichocarpa]
Unigene25032_LmYL	483	4.4131	-	-	-	gi|296089927|emb|CBI39746.3|/7.51771e-15/unnamed protein product [Vitis vinifera]
Unigene15683_LmYL	308	4.4131	-	-	-	-
Unigene29478_LmYL	1087	4.4131	-	GO:0051753//mannan synthase activity	GO:0009294//DNA mediated transformation;GO:0007030//Golgi organization;GO:0006816//calcium ion transport;GO:0009617//response to bacterium;GO:0042546//cell wall biogenesis;GO:0009736//cytokinin mediated signaling pathway;GO:0009651//response to salt stress	gi|297740054|emb|CBI30236.3|/1.63111e-107/unnamed protein product [Vitis vinifera]
Unigene25353_LmYL	1584	4.4131	GO:0016023//cytoplasmic membrane-bounded vesicle	GO:0005524//ATP binding;GO:0017111//nucleoside-triphosphatase activity	GO:0009407//toxin catabolic process;GO:0010583	gi|225450283|ref|XP_002267624.1|/0/PREDICTED: ATPase family gene 2 protein-like [Vitis vinifera]
Unigene5355_LmYL	424	4.4131	GO:0005886//plasma membrane	-	-	gi|359492726|ref|XP_002280306.2|/1.95924e-47/PREDICTED: filament-like plant protein 4-like [Vitis vinifera]
Unigene9100_LmYL	280	4.4131	GO:0005634//nucleus	GO:0019901//protein kinase binding	GO:0000079//regulation of cyclin-dependent protein kinase activity;GO:0051301//cell division	gi|255551136|ref|XP_002516616.1|/8.04164e-09/cyclin A, putative [Ricinus communis]
Unigene13230_LmYL	518	4.4131	-	-	-	gi|224117854|ref|XP_002331648.1|/3.00405e-18/predicted protein [Populus trichocarpa]
CL4026.Contig1_LmYL	860	4.4131	-	-	-	gi|225441995|ref|XP_002266506.1|/2.60562e-27/PREDICTED: uncharacterized protein LOC100253160 [Vitis vinifera]
Unigene25480_LmYL	1046	4.4131	-	-	-	gi|225456741|ref|XP_002268569.1|/4.51462e-99/PREDICTED: transcription factor TCP15-like [Vitis vinifera]
CL3383.Contig2_LmYL	610	4.4131	GO:0009570//chloroplast stroma	GO:0004091//carboxylesterase activity	-	gi|359487567|ref|XP_002277053.2|/1.7758e-19/PREDICTED: GDSL esterase/lipase At1g09390-like [Vitis vinifera]
Unigene29845_LmYL	848	4.4037	GO:0016021//integral to membrane	GO:0004674//protein serine/threonine kinase activity;GO:0004872//receptor activity;GO:0005524//ATP binding;GO:0032440//2-alkenal reductase [NAD(P)] activity	GO:0006468//protein phosphorylation;GO:0055114//oxidation-reduction process;GO:0010075//regulation of meristem growth;GO:0007169//transmembrane receptor protein tyrosine kinase signaling pathway	gi|225453949|ref|XP_002279998.1|/7.68536e-125/PREDICTED: probable LRR receptor-like serine/threonine-protein kinase At4g08850 [Vitis vinifera]
Unigene37189_LmYL	1507	4.3883	GO:0009507//chloroplast;GO:0005634//nucleus	GO:0019901//protein kinase binding;GO:0070182//DNA polymerase binding	GO:0006261//DNA-dependent DNA replication;GO:0016458//gene silencing;GO:0019219;GO:0051726//regulation of cell cycle;GO:0009658//chloroplast organization;GO:2000112;GO:0048229//gametophyte development;GO:0034968//histone lysine methylation	gi|225437846|ref|XP_002263743.1|/2.53009e-123/PREDICTED: CDT1-like protein a, chloroplastic-like [Vitis vinifera]
Unigene28929_LmYL	687	4.38584	GO:0009512//cytochrome b6f complex;GO:0009535//chloroplast thylakoid membrane	GO:0009496//plastoquinol-plastocyanin reductase activity	GO:0006364//rRNA processing;GO:0009657//plastid organization;GO:0010207//photosystem II assembly	gi|224123402|ref|XP_002330306.1|/1.22239e-36/predicted protein [Populus trichocarpa]
CL7879.Contig1_LmYL	1188	4.37993	-	-	GO:0006351//transcription, DNA-dependent;GO:0032501//multicellular organismal process;GO:0050794//regulation of cellular process	gi|359494798|ref|XP_002263597.2|/1.5047e-117/PREDICTED: AP2-like ethylene-responsive transcription factor ANT-like [Vitis vinifera]
CL3427.Contig2_LmYL	1074	4.37993	GO:0044464//cell part	GO:0000166//nucleotide binding	GO:0007017//microtubule-based process	gi|225439866|ref|XP_002274736.1|/1.60358e-107/PREDICTED: 125 kDa kinesin-related protein [Vitis vinifera]
CL7826.Contig2_LmYL	1532	4.37817	GO:0005634//nucleus	-	GO:0010103//stomatal complex morphogenesis;GO:0043247//telomere maintenance in response to DNA damage;GO:0009934//regulation of meristem structural organization;GO:0006346//methylation-dependent chromatin silencing;GO:0031048//chromatin silencing by small RNA;GO:0042127//regulation of cell proliferation;GO:0010332//response to gamma radiation;GO:0006261//DNA-dependent DNA replication;GO:0000911//…	gi|297737091|emb|CBI26292.3|/6.06584e-173/unnamed protein product [Vitis vinifera]
CL7758.Contig1_LmYL	984	4.37321	-	GO:0016491//oxidoreductase activity	GO:0008152//metabolic process	gi|147788942|emb|CAN64848.1|/2.02582e-106/hypothetical protein VITISV_036158 [Vitis vinifera]
Unigene26286_LmYL	3020	4.37075	GO:0016021//integral to membrane	GO:0016760//cellulose synthase (UDP-forming) activity;GO:0008270//zinc ion binding	GO:0042742//defense response to bacterium;GO:0009834//secondary cell wall biogenesis;GO:0050832//defense response to fungus;GO:0030244//cellulose biosynthetic process;GO:0007047//cellular cell wall organization	gi|225438009|ref|XP_002273521.1|/0/PREDICTED: cellulose synthase A catalytic subunit 4 [UDP-forming]-like [Vitis vinifera]
Unigene15694_LmYL	321	4.34598	-	-	-	gi|224116794|ref|XP_002317395.1|/2.55513e-23/predicted protein [Populus trichocarpa]
Unigene24846_LmYL	562	4.34598	GO:0005634//nucleus	GO:0003677//DNA binding	GO:0006355//regulation of transcription, DNA-dependent	gi|297745741|emb|CBI15797.3|/2.09674e-45/unnamed protein product [Vitis vinifera]
Unigene13210_LmYL	1063	4.34598	GO:0016021//integral to membrane;GO:0005886//plasma membrane	GO:0005515//protein binding;GO:0004703//G-protein coupled receptor kinase activity;GO:0032440//2-alkenal reductase [NAD(P)] activity;GO:0004714//transmembrane receptor protein tyrosine kinase activity;GO:0005524//ATP binding	GO:0048653//anther development;GO:0009664//plant-type cell wall organization;GO:0010075//regulation of meristem growth;GO:0007389//pattern specification process;GO:0008356//asymmetric cell division;GO:0007169//transmembrane receptor protein tyrosine kinase signaling pathway;GO:0010015//root morphogenesis;GO:0005982//starch metabolic process;GO:0008361//regulation of cell size;GO:0006468//protein …	gi|255575584|ref|XP_002528692.1|/1.32125e-154/Brassinosteroid LRR receptor kinase precursor, putative [Ricinus communis]
Unigene35146_LmYL	762	4.34598	-	-	-	gi|315932718|gb|ADU55789.1|/9.39263e-76/HSP18.1A [Citrullus lanatus]
Unigene18717_LmYL	1117	4.34598	GO:0005634//nucleus	GO:0043565//sequence-specific DNA binding;GO:0003700//sequence-specific DNA binding transcription factor activity	GO:0006355//regulation of transcription, DNA-dependent;GO:0007165//signal transduction;GO:0010067//procambium histogenesis	gi|224137604|ref|XP_002327167.1|/9.35495e-82/predicted protein [Populus trichocarpa]
Unigene20593_LmYL	635	4.34598	-	-	-	gi|255583317|ref|XP_002532421.1|/2.83899e-18/acyltransferase, putative [Ricinus communis]
Unigene29236_LmYL	770	4.34598	-	-	-	gi|255573836|ref|XP_002527837.1|/8.74386e-29/conserved hypothetical protein [Ricinus communis]
Unigene35320_LmYL	1010	4.34598	GO:0009507//chloroplast;GO:0009508//plastid chromosome	-	GO:0035304//regulation of protein dephosphorylation;GO:0010207//photosystem II assembly;GO:0009902//chloroplast relocation;GO:0009965//leaf morphogenesis;GO:0006417//regulation of translation;GO:0030154//cell differentiation;GO:0045893//positive regulation of transcription, DNA-dependent;GO:0042793//transcription from plastid promoter;GO:0006364//rRNA processing;GO:0010027//thylakoid membrane org…	gi|225459665|ref|XP_002284617.1|/2.93847e-124/PREDICTED: uncharacterized protein LOC100250482 [Vitis vinifera]
Unigene28652_LmYL	1060	4.34598	GO:0009543//chloroplast thylakoid lumen	GO:0003755//peptidyl-prolyl cis-trans isomerase activity	GO:0016556//mRNA modification;GO:0000413//protein peptidyl-prolyl isomerization;GO:0006457//protein folding;GO:0019288//isopentenyl diphosphate biosynthetic process, mevalonate-independent pathway	gi|224121348|ref|XP_002318560.1|/8.6439e-122/predicted protein [Populus trichocarpa]
Unigene24453_LmYL	659	4.34598	-	-	-	gi|225470846|ref|XP_002266597.1|/4.02424e-87/PREDICTED: nascent polypeptide-associated complex subunit alpha-like [Vitis vinifera]
Unigene6165_LmYL	273	4.34598	-	-	-	-
Unigene28906_LmYL	431	4.34598	-	-	-	gi|255565176|ref|XP_002523580.1|/4.32103e-55/conserved hypothetical protein [Ricinus communis]
Unigene25097_LmYL	347	4.34598	-	-	-	gi|356504959|ref|XP_003521260.1|/2.84896e-06/PREDICTED: uncharacterized protein LOC100805743 [Glycine max]
Unigene9873_LmYL	586	4.34598	-	-	GO:0048453//sepal formation;GO:0048451//petal formation	gi|255582977|ref|XP_002532258.1|/1.22215e-30/hypothetical protein RCOM_0624800 [Ricinus communis]
CL3337.Contig4_LmYL	849	4.34598	GO:0048046//apoplast	GO:0052716//hydroquinone:oxygen oxidoreductase activity;GO:0005507//copper ion binding;GO:0008447//L-ascorbate oxidase activity	GO:0046274//lignin catabolic process;GO:0055114//oxidation-reduction process	gi|224060169|ref|XP_002300066.1|/2.64755e-117/predicted protein [Populus trichocarpa]
Unigene23399_LmYL	320	4.34598	-	GO:0046872//metal ion binding;GO:0016829//lyase activity	GO:0008152//metabolic process	gi|147856860|emb|CAN83470.1|/1.3062e-35/hypothetical protein VITISV_030783 [Vitis vinifera]
Unigene7955_LmYL	960	4.34598	-	-	GO:0010389//regulation of G2/M transition of mitotic cell cycle;GO:0051567//histone H3-K9 methylation;GO:0006342//chromatin silencing;GO:0006275//regulation of DNA replication	gi|296085077|emb|CBI28492.3|/5.85906e-135/unnamed protein product [Vitis vinifera]
Unigene17892_LmYL	592	4.34598	GO:0009897//external side of plasma membrane;GO:0005618//cell wall;GO:0005576//extracellular region	GO:0042802//identical protein binding;GO:0004252//serine-type endopeptidase activity;GO:0032440//2-alkenal reductase [NAD(P)] activity	GO:0042127//regulation of cell proliferation;GO:0010103//stomatal complex morphogenesis;GO:0006508//proteolysis;GO:0043086//negative regulation of catalytic activity;GO:0055114//oxidation-reduction process	gi|359480061|ref|XP_002269766.2|/6.10665e-94/PREDICTED: subtilisin-like protease SDD1-like [Vitis vinifera]
Unigene34172_LmYL	575	4.34598	GO:0005634//nucleus	GO:0004137//deoxycytidine kinase activity;GO:0016773//phosphotransferase activity, alcohol group as acceptor;GO:0005524//ATP binding	GO:0016310//phosphorylation;GO:0006139//nucleobase-containing compound metabolic process	gi|359493253|ref|XP_002272639.2|/3.67837e-77/PREDICTED: uncharacterized protein LOC100233118 [Vitis vinifera]
Unigene19419_LmYL	1434	4.33344	-	-	-	gi|225456705|ref|XP_002273979.1|/2.38876e-107/PREDICTED: uncharacterized protein LOC100241687 [Vitis vinifera]
Unigene23275_LmYL	1633	4.3229	GO:0009706//chloroplast inner membrane;GO:0009535//chloroplast thylakoid membrane	GO:0046914//transition metal ion binding;GO:0003677//DNA binding;GO:0048529//magnesium-protoporphyrin IX monomethyl ester (oxidative) cyclase activity	GO:0006636//unsaturated fatty acid biosynthetic process;GO:0010207//photosystem II assembly;GO:0019288//isopentenyl diphosphate biosynthetic process, mevalonate-independent pathway;GO:0015995//chlorophyll biosynthetic process;GO:0019216//regulation of lipid metabolic process;GO:0009416//response to light stimulus;GO:0019344//cysteine biosynthetic process;GO:0055114//oxidation-reduction process;GO…	gi|255565372|ref|XP_002523677.1|/0/Magnesium-protoporphyrin IX monomethyl ester [oxidative] cyclase, chloroplast precursor, putative [Ricinus communis]
CL5891.Contig1_LmYL	1008	4.3229	GO:0016021//integral to membrane	GO:0008271//secondary active sulfate transmembrane transporter activity	GO:0008272//sulfate transport;GO:0055085//transmembrane transport	gi|359479669|ref|XP_003632327.1|/1.06897e-142/PREDICTED: sulfate transporter 3.1-like [Vitis vinifera]
Unigene35379_LmYL	910	4.31824	GO:0005887//integral to plasma membrane;GO:0016023//cytoplasmic membrane-bounded vesicle	-	GO:0010150//leaf senescence;GO:0071446//cellular response to salicylic acid stimulus;GO:0071470//cellular response to osmotic stress;GO:0008643//carbohydrate transport;GO:0071215//cellular response to abscisic acid stimulus	gi|255547612|ref|XP_002514863.1|/3.00085e-77/conserved hypothetical protein [Ricinus communis]
Unigene26865_LmYL	410	4.31122	-	-	-	-
Unigene31608_LmYL	1532	4.30618	-	GO:0016747//transferase activity, transferring acyl groups other than amino-acyl groups	-	gi|225469071|ref|XP_002270329.1|/1.88562e-174/PREDICTED: omega-hydroxypalmitate O-feruloyl transferase [Vitis vinifera]
Unigene840_LmYL	1805	4.29352	-	-	-	gi|224079910|ref|XP_002305969.1|/0/hypothetical protein POPTRDRAFT_1076074 [Populus trichocarpa]
Unigene38536_LmYL	334	4.2756	-	-	-	-
Unigene18105_LmYL	400	4.2756	GO:0005886//plasma membrane	GO:0042626//ATPase activity, coupled to transmembrane movement of substances;GO:0000166//nucleotide binding	GO:0009414//response to water deprivation;GO:0010148//transpiration	gi|225463881|ref|XP_002263430.1|/1.00765e-43/PREDICTED: ABC transporter G family member 22-like [Vitis vinifera]
CL3084.Contig1_LmYL	634	4.2756	-	-	-	-
Unigene5423_LmYL	548	4.2756	GO:0005622//intracellular	GO:0003700//sequence-specific DNA binding transcription factor activity	GO:0031348//negative regulation of defense response;GO:0009867//jasmonic acid mediated signaling pathway;GO:0035304//regulation of protein dephosphorylation;GO:0009862//systemic acquired resistance, salicylic acid mediated signaling pathway;GO:0009793//embryo development ending in seed dormancy;GO:0010363//regulation of plant-type hypersensitive response;GO:0045962//positive regulation of develop…	gi|297734069|emb|CBI15316.3|/4.33204e-53/unnamed protein product [Vitis vinifera]
Unigene19135_LmYL	282	4.2756	-	-	-	gi|224133706|ref|XP_002327660.1|/5.20036e-16/predicted protein [Populus trichocarpa]
Unigene23189_LmYL	234	4.2756	-	-	-	-
Unigene13996_LmYL	587	4.2756	-	-	GO:0010089//xylem development;GO:0010382	gi|255537477|ref|XP_002509805.1|/2.62492e-41/conserved hypothetical protein [Ricinus communis]
CL5657.Contig2_LmYL	1613	4.2756	GO:0009941//chloroplast envelope;GO:0009534//chloroplast thylakoid	-	GO:0016556//mRNA modification	gi|225426574|ref|XP_002279815.1|/5.39986e-119/PREDICTED: uncharacterized protein LOC100256431 [Vitis vinifera]
Unigene20120_LmYL	1027	4.2756	-	-	-	gi|224126795|ref|XP_002319928.1|/7.27587e-86/predicted protein [Populus trichocarpa]
Unigene23416_LmYL	517	4.2756	GO:0009506//plasmodesma	GO:0009055//electron carrier activity;GO:0015035//protein disulfide oxidoreductase activity	GO:0045454//cell redox homeostasis;GO:0048653//anther development	gi|225440868|ref|XP_002276568.1|/2.27888e-50/PREDICTED: uncharacterized protein At5g39865-like [Vitis vinifera]
Unigene21615_LmYL	1315	4.2756	GO:0005618//cell wall	GO:0030599//pectinesterase activity;GO:0045330	GO:0042545//cell wall modification	gi|359479965|ref|XP_003632380.1|/3.20626e-151/PREDICTED: LOW QUALITY PROTEIN: probable pectinesterase 53-like [Vitis vinifera]
Unigene13675_LmYL	276	4.2756	GO:0009506//plasmodesma;GO:0005783//endoplasmic reticulum;GO:0005618//cell wall	GO:0016757//transferase activity, transferring glycosyl groups	-	gi|356572078|ref|XP_003554197.1|/1.51253e-39/PREDICTED: multiple C2 and transmembrane domain-containing protein 2-like [Glycine max]
CL4995.Contig1_LmYL	969	4.2756	GO:0009508//plastid chromosome;GO:0009507//chloroplast	-	GO:0042793//transcription from plastid promoter;GO:0045893//positive regulation of transcription, DNA-dependent	gi|359490831|ref|XP_003634173.1|/3.57064e-71/PREDICTED: uncharacterized protein LOC100853133 [Vitis vinifera]
Unigene33644_LmYL	1034	4.2756	-	-	-	gi|225432296|ref|XP_002273224.1|/7.93642e-48/PREDICTED: uncharacterized protein LOC100249327 [Vitis vinifera]
CL1745.Contig5_LmYL	1363	4.2756	-	GO:0016788//hydrolase activity, acting on ester bonds	-	gi|224116304|ref|XP_002331949.1|/2.3149e-96/predicted protein [Populus trichocarpa]
Unigene30218_LmYL	906	4.2756	GO:0016021//integral to membrane	GO:0004872//receptor activity;GO:0005524//ATP binding;GO:0004709//MAP kinase kinase kinase activity	GO:0048519;GO:0009887//organ morphogenesis;GO:0010051//xylem and phloem pattern formation;GO:0000186//activation of MAPKK activity;GO:0048439//flower morphogenesis;GO:0009855//determination of bilateral symmetry;GO:0000165//MAPKKK cascade	gi|225456649|ref|XP_002270994.1|/5.72468e-113/PREDICTED: LRR receptor-like serine/threonine-protein kinase FEI 1 [Vitis vinifera]
CL7879.Contig2_LmYL	672	4.2756	-	-	GO:0006351//transcription, DNA-dependent;GO:0032501//multicellular organismal process;GO:0050794//regulation of cellular process	gi|359494798|ref|XP_002263597.2|/3.14094e-74/PREDICTED: AP2-like ethylene-responsive transcription factor ANT-like [Vitis vinifera]
Unigene26442_LmYL	264	4.2756	-	-	-	gi|224065479|ref|XP_002301827.1|/2.54204e-07/predicted protein [Populus trichocarpa]
Unigene11533_LmYL	416	4.2756	GO:0016023//cytoplasmic membrane-bounded vesicle;GO:0009507//chloroplast;GO:0005886//plasma membrane	GO:0016301//kinase activity;GO:0032440//2-alkenal reductase [NAD(P)] activity	GO:0055114//oxidation-reduction process;GO:0010103//stomatal complex morphogenesis;GO:0009610//response to symbiotic fungus;GO:0048443//stamen development;GO:0002237//response to molecule of bacterial origin;GO:0016310//phosphorylation;GO:0007165//signal transduction;GO:0044403//symbiosis, encompassing mutualism through parasitism	gi|147815740|emb|CAN74874.1|/1.61755e-57/hypothetical protein VITISV_038921 [Vitis vinifera]
Unigene7758_LmYL	566	4.2756	GO:0016021//integral to membrane;GO:0016023//cytoplasmic membrane-bounded vesicle	GO:0004674//protein serine/threonine kinase activity;GO:0005524//ATP binding;GO:0004721//phosphoprotein phosphatase activity	GO:0006468//protein phosphorylation;GO:0010103//stomatal complex morphogenesis;GO:0009553//embryo sac development;GO:0048481//ovule development	gi|225455588|ref|XP_002269540.1|/7.75367e-72/PREDICTED: LRR receptor-like serine/threonine-protein kinase ERL2-like [Vitis vinifera]
Unigene8565_LmYL	364	4.2756	-	-	-	-
Unigene29466_LmYL	417	4.25579	-	-	-	-
Unigene26114_LmYL	1048	4.25347	GO:0016020//membrane;GO:0009507//chloroplast;GO:0030076//light-harvesting complex	GO:0016168//chlorophyll binding	GO:0010155//regulation of proton transport;GO:0006098//pentose-phosphate shunt;GO:0010218//response to far red light;GO:0009744//response to sucrose stimulus;GO:0010114//response to red light;GO:0030003//cellular cation homeostasis;GO:0019288//isopentenyl diphosphate biosynthetic process, mevalonate-independent pathway;GO:0009765//photosynthesis, light harvesting;GO:0009637//response to blue ligh…	gi|255550389|ref|XP_002516245.1|/1.06938e-132/chlorophyll A/B binding protein, putative [Ricinus communis]
Unigene24164_LmYL	803	4.25135	GO:0009536//plastid	-	GO:0019761//glucosinolate biosynthetic process;GO:0016117//carotenoid biosynthetic process;GO:0046777//protein autophosphorylation	gi|357483373|ref|XP_003611973.1|/1.35288e-59/hypothetical protein MTR_5g019920 [Medicago truncatula]
CL5352.Contig1_LmYL	829	4.24645	GO:0005829//cytosol;GO:0005739//mitochondrion;GO:0009506//plasmodesma;GO:0009505//plant-type cell wall;GO:0005774//vacuolar membrane;GO:0016023//cytoplasmic membrane-bounded vesicle;GO:0046658//anchored to plasma membrane;GO:0048046//apoplast	GO:0005507//copper ion binding;GO:0008447//L-ascorbate oxidase activity	GO:0009825//multidimensional cell growth;GO:0055114//oxidation-reduction process;GO:0048767//root hair elongation;GO:0030243//cellulose metabolic process;GO:0000271//polysaccharide biosynthetic process;GO:0009932//cell tip growth;GO:0071555;GO:0043481//anthocyanin accumulation in tissues in response to UV light;GO:0010817//regulation of hormone levels	gi|225426946|ref|XP_002266352.1|/1.03458e-118/PREDICTED: monocopper oxidase-like protein SKU5 [Vitis vinifera]
Unigene28460_LmYL	1825	4.242	GO:0005874//microtubule;GO:0005737//cytoplasm	GO:0003924//GTPase activity;GO:0005198//structural molecule activity;GO:0005525//GTP binding	GO:0051258//protein polymerization;GO:0006184//GTP catabolic process;GO:0007018//microtubule-based movement	gi|224284903|gb|ACN40181.1|/0/unknown [Picea sitchensis]
CL10378.Contig2_LmYL	785	4.23907	-	GO:0016491//oxidoreductase activity;GO:0005506//iron ion binding	-	gi|296088144|emb|CBI35565.3|/2.59581e-84/unnamed protein product [Vitis vinifera]
Unigene7538_LmYL	458	4.23907	GO:0016023//cytoplasmic membrane-bounded vesicle;GO:0005773//vacuole;GO:0005886//plasma membrane	GO:0004674//protein serine/threonine kinase activity;GO:0005524//ATP binding;GO:0004714//transmembrane receptor protein tyrosine kinase activity;GO:0004721//phosphoprotein phosphatase activity	GO:0006468//protein phosphorylation;GO:0007169//transmembrane receptor protein tyrosine kinase signaling pathway	gi|255584451|ref|XP_002532956.1|/1.8431e-62/ATP binding protein, putative [Ricinus communis]
Unigene35576_LmYL	1372	4.23907	-	GO:0016747//transferase activity, transferring acyl groups other than amino-acyl groups	-	gi|225438765|ref|XP_002282930.1|/1.71254e-131/PREDICTED: uncharacterized acetyltransferase At3g50280 [Vitis vinifera]
Unigene32990_LmYL	709	4.23907	-	-	-	-
Unigene16194_LmYL	735	4.23633	GO:0016021//integral to membrane;GO:0009941//chloroplast envelope;GO:0030093//chloroplast photosystem I	GO:0016168//chlorophyll binding	GO:0009773//photosynthetic electron transport in photosystem I;GO:0050821//protein stabilization;GO:0042550//photosystem I stabilization;GO:0030003//cellular cation homeostasis;GO:0070838//divalent metal ion transport;GO:0019344//cysteine biosynthetic process;GO:0009780//photosynthetic NADP+ reduction	gi|255581937|ref|XP_002531767.1|/6.55125e-55/Photosystem I reaction center subunit V, chloroplast precursor, putative [Ricinus communis]
CL7350.Contig2_LmYL	540	4.22669	-	GO:0016747//transferase activity, transferring acyl groups other than amino-acyl groups	GO:0009058//biosynthetic process	gi|386872740|gb|AFJ44312.1|/8.63808e-99/chalcone synthase [Lonicera japonica]
CL3992.Contig2_LmYL	798	4.22669	-	GO:0034002//(R)-limonene synthase activity;GO:0000287//magnesium ion binding	GO:0008152//metabolic process	gi|301131134|gb|ADK62524.1|/5.04686e-99/geraniol synthase [Phyla dulcis]
Unigene15188_LmYL	567	4.22376	GO:0009522//photosystem I;GO:0009535//chloroplast thylakoid membrane	-	GO:0030003//cellular cation homeostasis;GO:0015979//photosynthesis;GO:0070838//divalent metal ion transport;GO:0019344//cysteine biosynthetic process	gi|225443988|ref|XP_002280687.1|/4.04685e-60/PREDICTED: photosystem I reaction center subunit psaK, chloroplastic [Vitis vinifera]
Unigene27836_LmYL	1103	4.21901	-	GO:0046872//metal ion binding;GO:0016491//oxidoreductase activity	-	gi|224097888|ref|XP_002334584.1|/1.23518e-102/cytochrome P450 [Populus trichocarpa]
CL11629.Contig1_LmYL	1659	4.21837	GO:0016020//membrane	GO:0009922//fatty acid elongase activity	GO:0006633//fatty acid biosynthetic process;GO:0009611//response to wounding;GO:0009409//response to cold;GO:0010345//suberin biosynthetic process;GO:0006970//response to osmotic stress;GO:0009416//response to light stimulus	gi|225432862|ref|XP_002283935.1|/0/PREDICTED: 3-ketoacyl-CoA synthase 11 [Vitis vinifera]
Unigene6976_LmYL	1140	4.21753	GO:0009941//chloroplast envelope;GO:0030093//chloroplast photosystem I;GO:0009508//plastid chromosome;GO:0005739//mitochondrion	GO:0003677//DNA binding	GO:0006098//pentose-phosphate shunt;GO:0035304//regulation of protein dephosphorylation;GO:0010207//photosystem II assembly;GO:0009773//photosynthetic electron transport in photosystem I;GO:0009737//response to abscisic acid stimulus;GO:0006364//rRNA processing;GO:0010027//thylakoid membrane organization	gi|225453634|ref|XP_002266107.1|/4.35597e-66/PREDICTED: thylakoid membrane phosphoprotein 14 kDa, chloroplastic [Vitis vinifera]
Unigene31655_LmYL	619	4.20159	GO:0005739//mitochondrion	GO:0016787//hydrolase activity	-	gi|225433524|ref|XP_002267551.1|/6.46611e-57/PREDICTED: glucan endo-1,3-beta-glucosidase-like protein 2 [Vitis vinifera]
Unigene33203_LmYL	246	4.20159	-	-	-	-
Unigene7464_LmYL	388	4.20159	-	-	-	gi|297740229|emb|CBI30411.3|/9.00973e-08/unnamed protein product [Vitis vinifera]
Unigene29870_LmYL	467	4.20159	GO:0048046//apoplast	GO:0005507//copper ion binding;GO:0052716//hydroquinone:oxygen oxidoreductase activity;GO:0008447//L-ascorbate oxidase activity	GO:0046688//response to copper ion;GO:0046274//lignin catabolic process;GO:0055114//oxidation-reduction process	gi|255559553|ref|XP_002520796.1|/8.36137e-66/laccase, putative [Ricinus communis]
Unigene7239_LmYL	311	4.20159	GO:0005739//mitochondrion	GO:0005516//calmodulin binding	GO:0009734//auxin mediated signaling pathway	gi|224062025|ref|XP_002300717.1|/2.94682e-27/SAUR family protein [Populus trichocarpa]
Unigene11962_LmYL	490	4.20159	-	GO:0030170//pyridoxal phosphate binding;GO:0004069//L-aspartate:2-oxoglutarate aminotransferase activity;GO:0080130//L-phenylalanine:2-oxoglutarate aminotransferase activity	GO:0009058//biosynthetic process	gi|255548531|ref|XP_002515322.1|/5.33149e-64/Aminotransferase ybdL, putative [Ricinus communis]
Unigene38341_LmYL	267	4.20159	GO:0005618//cell wall	GO:0030246//carbohydrate binding;GO:0004565//beta-galactosidase activity;GO:0043169//cation binding	GO:0005975//carbohydrate metabolic process	gi|359496328|ref|XP_003635211.1|/2.05768e-36/PREDICTED: beta-galactosidase 6-like [Vitis vinifera]
Unigene6880_LmYL	880	4.20159	GO:0016020//membrane;GO:0009543//chloroplast thylakoid lumen	GO:0003755//peptidyl-prolyl cis-trans isomerase activity;GO:0005528//FK506 binding;GO:0005515//protein binding	GO:0010103//stomatal complex morphogenesis;GO:0000413//protein peptidyl-prolyl isomerization;GO:0006457//protein folding;GO:0019288//isopentenyl diphosphate biosynthetic process, mevalonate-independent pathway;GO:0015995//chlorophyll biosynthetic process;GO:0016117//carotenoid biosynthetic process;GO:0006636//unsaturated fatty acid biosynthetic process	gi|224053655|ref|XP_002297914.1|/4.26765e-81/predicted protein [Populus trichocarpa]
Unigene37650_LmYL	345	4.20159	-	-	-	-
CL11086.Contig2_LmYL	448	4.20159	GO:0005829//cytosol;GO:0000786//nucleosome;GO:0005739//mitochondrion;GO:0005730//nucleolus;GO:0009506//plasmodesma;GO:0005774//vacuolar membrane;GO:0009579//thylakoid;GO:0009507//chloroplast;GO:0005794//Golgi apparatus;GO:0005886//plasma membrane	GO:0003677//DNA binding;GO:0005515//protein binding	GO:0009414//response to water deprivation;GO:0006334//nucleosome assembly	gi|356557465|ref|XP_003547036.1|/1.10763e-53/PREDICTED: histone H4-like [Glycine max]
Unigene4863_LmYL	404	4.20159	-	-	GO:0044262//cellular carbohydrate metabolic process;GO:0050896//response to stimulus	gi|356522363|ref|XP_003529816.1|/1.77356e-24/PREDICTED: root phototropism protein 3-like [Glycine max]
CL6522.Contig1_LmYL	397	4.20159	-	-	-	-
Unigene29367_LmYL	712	4.17606	GO:0009531;GO:0005774//vacuolar membrane;GO:0031225//anchored to membrane;GO:0005886//plasma membrane	-	GO:0010413//glucuronoxylan metabolic process;GO:0009834//secondary cell wall biogenesis;GO:0010089//xylem development;GO:0009808//lignin metabolic process;GO:0045492//xylan biosynthetic process;GO:0009830//cell wall modification involved in abscission	gi|359488329|ref|XP_002277911.2|/3.3141e-133/PREDICTED: COBRA-like protein 4-like, partial [Vitis vinifera]
Unigene37979_LmYL	618	4.17606	-	GO:0005525//GTP binding;GO:0003924//GTPase activity	GO:0007000//nucleolus organization;GO:0006346//methylation-dependent chromatin silencing;GO:0031048//chromatin silencing by small RNA;GO:0006275//regulation of DNA replication;GO:0000911//cytokinesis by cell plate formation;GO:0051567//histone H3-K9 methylation;GO:0006270//DNA-dependent DNA replication initiation;GO:0010389//regulation of G2/M transition of mitotic cell cycle;GO:0008283//cell pro…	gi|225461482|ref|XP_002282528.1|/1.02755e-70/PREDICTED: dynamin-like protein C-like [Vitis vinifera]
CL710.Contig3_LmYL	1991	4.1709	GO:0009941//chloroplast envelope;GO:0048046//apoplast;GO:0010319//stromule;GO:0005618//cell wall;GO:0009535//chloroplast thylakoid membrane;GO:0010287//plastoglobule;GO:0005634//nucleus	GO:0043531//ADP binding;GO:0046863//ribulose-1,5-bisphosphate carboxylase/oxygenase activator activity;GO:0005524//ATP binding	GO:0010155//regulation of proton transport;GO:0019684//photosynthesis, light reaction;GO:0031348//negative regulation of defense response;GO:0010218//response to far red light;GO:0009595//detection of biotic stimulus;GO:0009744//response to sucrose stimulus;GO:0009867//jasmonic acid mediated signaling pathway;GO:0009697//salicylic acid biosynthetic process;GO:0009862//systemic acquired resistance…	gi|255566442|ref|XP_002524206.1|/0/Ribulose bisphosphate carboxylase/oxygenase activase 1, chloroplast precursor, putative [Ricinus communis]
CL8845.Contig2_LmYL	1793	4.1709	GO:0016021//integral to membrane;GO:0005886//plasma membrane	GO:0004674//protein serine/threonine kinase activity;GO:0005524//ATP binding;GO:0005515//protein binding	GO:0009944//polarity specification of adaxial/abaxial axis;GO:0048519;GO:0006468//protein phosphorylation;GO:0010223//secondary shoot formation;GO:0010075//regulation of meristem growth;GO:0010014//meristem initiation;GO:0009887//organ morphogenesis;GO:0010051//xylem and phloem pattern formation;GO:0010089//xylem development;GO:0048439//flower morphogenesis;GO:0009855//determination of bilateral …	gi|359490050|ref|XP_002268598.2|/0/PREDICTED: leucine-rich repeat receptor-like protein kinase TDR-like [Vitis vinifera]
Unigene32647_LmYL	678	4.16312	GO:0005618//cell wall	GO:0005515//protein binding	-	gi|225433195|ref|XP_002281751.1|/3.4118e-84/PREDICTED: uncharacterized protein LOC100258054 [Vitis vinifera]
CL941.Contig2_LmYL	564	4.16312	-	GO:0016747//transferase activity, transferring acyl groups other than amino-acyl groups	GO:0009058//biosynthetic process	gi|223953610|gb|ACN30003.1|/1.10152e-78/chalcone synthase [Vitis rotundifolia]
Unigene25078_LmYL	1409	4.16312	GO:0005886//plasma membrane	GO:0004674//protein serine/threonine kinase activity;GO:0016491//oxidoreductase activity;GO:0005524//ATP binding;GO:0005515//protein binding	GO:0009944//polarity specification of adaxial/abaxial axis;GO:0048519;GO:0006468//protein phosphorylation;GO:0010223//secondary shoot formation;GO:0010075//regulation of meristem growth;GO:0010014//meristem initiation;GO:0009887//organ morphogenesis;GO:0010051//xylem and phloem pattern formation;GO:0010089//xylem development;GO:0048439//flower morphogenesis;GO:0009855//determination of bilateral …	gi|359490050|ref|XP_002268598.2|/1.88745e-149/PREDICTED: leucine-rich repeat receptor-like protein kinase TDR-like [Vitis vinifera]
Unigene1496_LmYL	537	4.16312	-	-	-	gi|8777580|dbj|BAA97098.1|/2.01901e-07/unnamed protein product [Arabidopsis thaliana]
CL2157.Contig1_LmYL	698	4.16312	GO:0005658//alpha DNA polymerase:primase complex	GO:0003896//DNA primase activity	GO:0051567//histone H3-K9 methylation;GO:0006269//DNA replication, synthesis of RNA primer;GO:0006351//transcription, DNA-dependent;GO:0008283//cell proliferation;GO:0006306//DNA methylation	gi|359473913|ref|XP_002270595.2|/2.08515e-84/PREDICTED: DNA primase small subunit-like [Vitis vinifera]
CL1659.Contig5_LmYL	1145	4.16312	GO:0005886//plasma membrane	GO:0015297//antiporter activity;GO:0015238//drug transmembrane transporter activity	GO:0080167//response to karrikin;GO:0006855//drug transmembrane transport	gi|297739286|emb|CBI28937.3|/2.22362e-110/unnamed protein product [Vitis vinifera]
CL3280.Contig1_LmYL	1073	4.16312	-	-	-	gi|225457003|ref|XP_002282364.1|/2.01983e-102/PREDICTED: uncharacterized protein LOC100245004 [Vitis vinifera]
CL7423.Contig1_LmYL	686	4.15824	-	GO:0008374//O-acyltransferase activity	-	gi|224120784|ref|XP_002318416.1|/1.28219e-70/predicted protein [Populus trichocarpa]
CL10586.Contig1_LmYL	2679	4.15358	GO:0009522//photosystem I;GO:0009941//chloroplast envelope;GO:0016021//integral to membrane;GO:0030076//light-harvesting complex;GO:0009523//photosystem II;GO:0009535//chloroplast thylakoid membrane;GO:0010287//plastoglobule;GO:0005634//nucleus	GO:0032440//2-alkenal reductase [NAD(P)] activity;GO:0046983//protein dimerization activity;GO:0046872//metal ion binding;GO:0016168//chlorophyll binding;GO:0003677//DNA binding	GO:0030003//cellular cation homeostasis;GO:0006355//regulation of transcription, DNA-dependent;GO:0080167//response to karrikin;GO:0018298//protein-chromophore linkage;GO:0009765//photosynthesis, light harvesting;GO:0070838//divalent metal ion transport;GO:0019344//cysteine biosynthetic process;GO:0055114//oxidation-reduction process	gi|359491700|ref|XP_002281961.2|/2.2458e-139/PREDICTED: myocyte-specific enhancer factor 2A homolog [Vitis vinifera]
Unigene26029_LmYL	2338	4.15161	GO:0005829//cytosol;GO:0005634//nucleus	GO:0003677//DNA binding;GO:0005524//ATP binding;GO:0005515//protein binding;GO:0008094//DNA-dependent ATPase activity	GO:0006268//DNA unwinding involved in replication;GO:0051567//histone H3-K9 methylation;GO:0006342//chromatin silencing;GO:0006270//DNA-dependent DNA replication initiation;GO:0008283//cell proliferation;GO:0006306//DNA methylation;GO:0010182//sugar mediated signaling pathway	gi|225437557|ref|XP_002276329.1|/0/PREDICTED: protein PROLIFERA [Vitis vinifera]
Unigene18623_LmYL	1011	4.14762	GO:0005829//cytosol	GO:0004170//dUTP diphosphatase activity;GO:0042802//identical protein binding;GO:0000287//magnesium ion binding	GO:0006281//DNA repair;GO:0006261//DNA-dependent DNA replication;GO:0006226//dUMP biosynthetic process;GO:0046080//dUTP metabolic process	gi|225458307|ref|XP_002282840.1|/1.5874e-77/PREDICTED: deoxyuridine 5'-triphosphate nucleotidohydrolase-like [Vitis vinifera]
CL3076.Contig1_LmYL	212	4.14349	-	-	-	-
Unigene33848_LmYL	1742	4.13953	GO:0016020//membrane	GO:0015416//organic phosphonate transmembrane-transporting ATPase activity;GO:0005524//ATP binding	GO:0006200//ATP catabolic process	gi|225464655|ref|XP_002276766.1|/0/PREDICTED: ABC transporter G family member 8-like [Vitis vinifera]
CL8797.Contig1_LmYL	1613	4.13548	GO:0016020//membrane	GO:0003841//1-acylglycerol-3-phosphate O-acyltransferase activity	GO:0010143//cutin biosynthetic process;GO:0009908//flower development;GO:0006655//phosphatidylglycerol biosynthetic process	gi|225440642|ref|XP_002279091.1|/0/PREDICTED: glycerol-3-phosphate acyltransferase 6 [Vitis vinifera]
Unigene36600_LmYL	1301	4.13158	GO:0016023//cytoplasmic membrane-bounded vesicle	GO:0016788//hydrolase activity, acting on ester bonds	GO:0006629//lipid metabolic process	gi|224093236|ref|XP_002334852.1|/4.62263e-155/predicted protein [Populus trichocarpa]
Unigene14784_LmYL	588	4.12359	GO:0009506//plasmodesma	-	GO:0009793//embryo development ending in seed dormancy;GO:0007076//mitotic chromosome condensation;GO:0009408//response to heat	gi|225466033|ref|XP_002267656.1|/1.82412e-74/PREDICTED: condensin complex subunit 3 [Vitis vinifera]
CL11507.Contig1_LmYL	418	4.12359	GO:0009536//plastid;GO:0005874//microtubule	GO:0005524//ATP binding;GO:0003777//microtubule motor activity	GO:0007018//microtubule-based movement	gi|359487795|ref|XP_002280804.2|/1.55353e-68/PREDICTED: kinesin-related protein 2-like [Vitis vinifera]
Unigene12318_LmYL	1173	4.12359	GO:0005618//cell wall;GO:0048046//apoplast	GO:0016762//xyloglucan:xyloglucosyl transferase activity;GO:0004553//hydrolase activity, hydrolyzing O-glycosyl compounds	GO:0042546//cell wall biogenesis;GO:0006073//cellular glucan metabolic process	gi|187372976|gb|ACD03222.1|/6.42125e-153/xyloglucan endotransglucosylase/hydrolase 12 [Actinidia eriantha]
Unigene19145_LmYL	577	4.12359	-	-	-	gi|255564472|ref|XP_002523232.1|/1.22736e-64/conserved hypothetical protein [Ricinus communis]
Unigene13507_LmYL	544	4.12359	GO:0009506//plasmodesma	GO:0008017//microtubule binding;GO:0005524//ATP binding;GO:0004697//protein kinase C activity	GO:0006468//protein phosphorylation;GO:0000914//phragmoplast assembly;GO:0009793//embryo development ending in seed dormancy;GO:0010342//endosperm cellularization	gi|225432402|ref|XP_002276882.1|/9.74484e-82/PREDICTED: serine/threonine-protein kinase ULK4-like [Vitis vinifera]
Unigene7864_LmYL	487	4.12359	GO:0080008//CUL4 RING ubiquitin ligase complex	GO:0000166//nucleotide binding	GO:0009737//response to abscisic acid stimulus;GO:0009414//response to water deprivation	gi|255565065|ref|XP_002523525.1|/4.73469e-57/protein with unknown function [Ricinus communis]
CL5699.Contig1_LmYL	845	4.12359	GO:0005576//extracellular region	GO:0004650//polygalacturonase activity	GO:0005975//carbohydrate metabolic process;GO:0007047//cellular cell wall organization	gi|255550387|ref|XP_002516244.1|/6.49544e-108/polygalacturonase, putative [Ricinus communis]
CL11649.Contig1_LmYL	1596	4.12359	-	GO:0016798//hydrolase activity, acting on glycosyl bonds	-	gi|297746386|emb|CBI16442.3|/1.21266e-163/unnamed protein product [Vitis vinifera]
Unigene14350_LmYL	518	4.12359	-	GO:0005515//protein binding	GO:0009694//jasmonic acid metabolic process;GO:0009753//response to jasmonic acid stimulus	gi|224141267|ref|XP_002323996.1|/3.20211e-28/predicted protein [Populus trichocarpa]
CL3736.Contig1_LmYL	1517	4.12359	GO:0005880//nuclear microtubule;GO:0005737//cytoplasm	GO:0008017//microtubule binding	GO:0009960//endosperm development;GO:0000226//microtubule cytoskeleton organization;GO:0048438//floral whorl development;GO:0016570//histone modification;GO:0051301//cell division;GO:0048449;GO:0000279//M phase;GO:0010342//endosperm cellularization	gi|225434090|ref|XP_002273695.1|/4.53328e-96/PREDICTED: uncharacterized protein LOC100252686 [Vitis vinifera]
CL10719.Contig2_LmYL	1456	4.12359	GO:0048046//apoplast;GO:0005794//Golgi apparatus;GO:0005886//plasma membrane	GO:0004568//chitinase activity;GO:0030247//polysaccharide binding	GO:0009750//response to fructose stimulus;GO:0043255//regulation of carbohydrate biosynthetic process;GO:0009611//response to wounding;GO:0009805//coumarin biosynthetic process;GO:0006833//water transport;GO:0009825//multidimensional cell growth;GO:0006816//calcium ion transport;GO:0010075//regulation of meristem growth;GO:0009651//response to salt stress;GO:0006032//chitin catabolic process;GO:0…	gi|225431904|ref|XP_002276563.1|/6.32334e-156/PREDICTED: chitinase-like protein 2 [Vitis vinifera]
Unigene40800_LmYL	465	4.12359	-	-	-	gi|147816693|emb|CAN62262.1|/1.33801e-55/hypothetical protein VITISV_013985 [Vitis vinifera]
CL4089.Contig3_LmYL	340	4.12359	GO:0009504//cell plate;GO:0016021//integral to membrane;GO:0009506//plasmodesma;GO:0005768//endosome;GO:0005886//plasma membrane	-	GO:0016192//vesicle-mediated transport;GO:0072661//protein targeting to plasma membrane;GO:0009920//cell plate formation involved in plant-type cell wall biogenesis	gi|356532978|ref|XP_003535046.1|/3.12838e-53/PREDICTED: putative vesicle-associated membrane protein 726-like isoform 3 [Glycine max]
CL3368.Contig1_LmYL	417	4.12359	GO:0044464//cell part	GO:0032440//2-alkenal reductase [NAD(P)] activity;GO:0004674//protein serine/threonine kinase activity;GO:0005524//ATP binding	GO:0006468//protein phosphorylation;GO:0007165//signal transduction;GO:0055114//oxidation-reduction process	gi|225456209|ref|XP_002282887.1|/2.42835e-37/PREDICTED: wall-associated receptor kinase 2-like isoform 3 [Vitis vinifera]
CL3810.Contig1_LmYL	751	4.12359	GO:0005829//cytosol	GO:0016597//amino acid binding	GO:0009737//response to abscisic acid stimulus;GO:0008152//metabolic process	gi|297742666|emb|CBI34815.3|/6.42849e-53/unnamed protein product [Vitis vinifera]
Unigene213_LmYL	745	4.12359	-	-	GO:0006457//protein folding;GO:0009644//response to high light intensity;GO:0042542//response to hydrogen peroxide;GO:0009408//response to heat	gi|225442022|ref|XP_002268705.1|/5.01523e-50/PREDICTED: 17.4 kDa class III heat shock protein [Vitis vinifera]
CL3258.Contig2_LmYL	1035	4.12359	GO:0009941//chloroplast envelope;GO:0009535//chloroplast thylakoid membrane	-	GO:0006098//pentose-phosphate shunt;GO:0000023//maltose metabolic process;GO:0019252//starch biosynthetic process;GO:0007568//aging;GO:0043085//positive regulation of catalytic activity	gi|225455288|ref|XP_002274646.1|/8.69282e-95/PREDICTED: uncharacterized protein LOC100245212 [Vitis vinifera]
Unigene13887_LmYL	310	4.12359	-	-	-	-
CL8069.Contig3_LmYL	1150	4.11233	GO:0009941//chloroplast envelope;GO:0048046//apoplast;GO:0030095//chloroplast photosystem II;GO:0009570//chloroplast stroma;GO:0009654//oxygen evolving complex;GO:0019898//extrinsic to membrane;GO:0009543//chloroplast thylakoid lumen	GO:0032440//2-alkenal reductase [NAD(P)] activity;GO:0005509//calcium ion binding;GO:0008266//poly(U) RNA binding	GO:0010155//regulation of proton transport;GO:0031348//negative regulation of defense response;GO:0010218//response to far red light;GO:0009595//detection of biotic stimulus;GO:0009744//response to sucrose stimulus;GO:0009867//jasmonic acid mediated signaling pathway;GO:0009697//salicylic acid biosynthetic process;GO:0009862//systemic acquired resistance, salicylic acid mediated signaling pathway…	gi|255561128|ref|XP_002521576.1|/4.82433e-113/Oxygen-evolving enhancer protein 2, chloroplast precursor, putative [Ricinus communis]
CL8325.Contig1_LmYL	1130	4.10747	-	GO:0016616//oxidoreductase activity, acting on the CH-OH group of donors, NAD or NADP as acceptor;GO:0050662//coenzyme binding	GO:0044281//small molecule metabolic process;GO:0008299//isoprenoid biosynthetic process	gi|257781218|gb|ACV65036.1|/1.70755e-147/3-hydroxy-3-methylglutaryl coenzyme A reductase [Panax quinquefolius]
Unigene29425_LmYL	1298	4.10341	-	-	-	gi|255546103|ref|XP_002514111.1|/1.53029e-158/conserved hypothetical protein [Ricinus communis]
Unigene23292_LmYL	554	4.09663	-	-	-	-
Unigene37997_LmYL	342	4.09663	GO:0009507//chloroplast;GO:0016020//membrane	-	GO:0010207//photosystem II assembly;GO:0016556//mRNA modification	gi|42572949|ref|NP_974571.1|/1.40427e-53/uncharacterized protein [Arabidopsis thaliana]
CL1649.Contig1_LmYL	598	4.09117	GO:0071944//cell periphery;GO:0016021//integral to membrane	GO:0030247//polysaccharide binding;GO:0005509//calcium ion binding;GO:0004709//MAP kinase kinase kinase activity;GO:0005524//ATP binding	GO:0000186//activation of MAPKK activity;GO:0051707//response to other organism;GO:0048856//anatomical structure development;GO:0000165//MAPKKK cascade	gi|255558508|ref|XP_002520279.1|/1.59436e-49/ATP binding protein, putative [Ricinus communis]
Unigene6933_LmYL	905	4.09117	GO:0009507//chloroplast;GO:0005739//mitochondrion	GO:0004797//thymidine kinase activity;GO:0005524//ATP binding	GO:0006260//DNA replication;GO:0016310//phosphorylation	gi|359485880|ref|XP_003633348.1|/2.41634e-95/PREDICTED: thymidine kinase-like [Vitis vinifera]
Unigene12385_LmYL	547	4.09117	GO:0016023//cytoplasmic membrane-bounded vesicle	GO:0003824//catalytic activity	GO:0009116//nucleoside metabolic process	gi|296081863|emb|CBI20868.3|/1.02632e-70/unnamed protein product [Vitis vinifera]
CL8997.Contig1_LmYL	1617	4.08809	-	GO:0008146//sulfotransferase activity	GO:0006629//lipid metabolic process;GO:0009725//response to hormone stimulus;GO:0006950//response to stress	gi|225466219|ref|XP_002267209.1|/4.01487e-122/PREDICTED: flavonol sulfotransferase-like [Vitis vinifera]
Unigene7236_LmYL	1021	4.08295	-	-	-	gi|225441696|ref|XP_002277274.1|/1.50319e-67/PREDICTED: transcription factor bHLH130-like [Vitis vinifera]
Unigene37383_LmYL	593	4.08295	GO:0005874//microtubule;GO:0009506//plasmodesma	GO:0003777//microtubule motor activity;GO:0005524//ATP binding	GO:0000911//cytokinesis by cell plate formation;GO:0051329//interphase of mitotic cell cycle;GO:0051322//anaphase;GO:0016572//histone phosphorylation;GO:0007112//male meiosis cytokinesis;GO:0010245//radial microtubular system formation;GO:0007018//microtubule-based movement;GO:0009555//pollen development;GO:0010583;GO:0009558//embryo sac cellularization;GO:0008283//cell proliferation	gi|224068564|ref|XP_002326146.1|/2.74115e-94/predicted protein [Populus trichocarpa]
Unigene37265_LmYL	720	4.08295	GO:0009507//chloroplast;GO:0005739//mitochondrion	GO:0003899//DNA-directed RNA polymerase activity;GO:0005515//protein binding;GO:0001053;GO:0003677//DNA binding;GO:0003700//sequence-specific DNA binding transcription factor activity	GO:0009750//response to fructose stimulus;GO:0006399//tRNA metabolic process;GO:0006098//pentose-phosphate shunt;GO:0010218//response to far red light;GO:0016117//carotenoid biosynthetic process;GO:0006833//water transport;GO:0010114//response to red light;GO:0019288//isopentenyl diphosphate biosynthetic process, mevalonate-independent pathway;GO:0006352//transcription initiation, DNA-dependent;G…	gi|296090195|emb|CBI40014.3|/1.88689e-91/unnamed protein product [Vitis vinifera]
CL3066.Contig3_LmYL	252	4.08295	-	-	-	-
CL9892.Contig2_LmYL	823	4.08295	-	GO:0005516//calmodulin binding	-	gi|296081641|emb|CBI20646.3|/1.75398e-94/unnamed protein product [Vitis vinifera]
Unigene20751_LmYL	588	4.08295	-	-	GO:0007010//cytoskeleton organization;GO:0007275//multicellular organismal development;GO:0006259//DNA metabolic process;GO:0034645//cellular macromolecule biosynthetic process;GO:0022402//cell cycle process;GO:0050794//regulation of cellular process	gi|225433494|ref|XP_002265361.1|/2.72267e-30/PREDICTED: uncharacterized protein LOC100264192 [Vitis vinifera]
Unigene14775_LmYL	516	4.08295	-	-	-	gi|359482183|ref|XP_002278512.2|/4.34925e-62/PREDICTED: promoter-binding protein SPL9 [Vitis vinifera]
Unigene13209_LmYL	753	4.08295	GO:0016020//membrane	GO:0005515//protein binding;GO:0016491//oxidoreductase activity;GO:0004674//protein serine/threonine kinase activity;GO:0004872//receptor activity;GO:0005524//ATP binding	GO:0048653//anther development;GO:0009664//plant-type cell wall organization;GO:0010075//regulation of meristem growth;GO:0007389//pattern specification process;GO:0008356//asymmetric cell division;GO:0007169//transmembrane receptor protein tyrosine kinase signaling pathway;GO:0010015//root morphogenesis;GO:0005982//starch metabolic process;GO:0008361//regulation of cell size;GO:0006468//protein …	gi|255575584|ref|XP_002528692.1|/2.84731e-85/Brassinosteroid LRR receptor kinase precursor, putative [Ricinus communis]
Unigene2271_LmYL	825	4.08295	GO:0005658//alpha DNA polymerase:primase complex	GO:0003896//DNA primase activity	GO:0051567//histone H3-K9 methylation;GO:0006269//DNA replication, synthesis of RNA primer;GO:0006351//transcription, DNA-dependent;GO:0008283//cell proliferation;GO:0006306//DNA methylation	gi|359473913|ref|XP_002270595.2|/2.99063e-118/PREDICTED: DNA primase small subunit-like [Vitis vinifera]
Unigene24031_LmYL	2130	4.07705	GO:0009506//plasmodesma;GO:0005618//cell wall;GO:0005829//cytosol	GO:0016491//oxidoreductase activity	GO:0006952//defense response;GO:0007165//signal transduction;GO:0008152//metabolic process	gi|225463775|ref|XP_002267653.1|/0/PREDICTED: probably inactive leucine-rich repeat receptor-like protein kinase At2g25790-like [Vitis vinifera]
Unigene18946_LmYL	1359	4.07468	GO:0009506//plasmodesma;GO:0005618//cell wall;GO:0009507//chloroplast;GO:0016020//membrane;GO:0048046//apoplast	GO:0016301//kinase activity;GO:0032440//2-alkenal reductase [NAD(P)] activity	GO:0006952//defense response;GO:0016310//phosphorylation;GO:0007165//signal transduction;GO:0055114//oxidation-reduction process	gi|151936646|gb|ABS18952.1|/1.86183e-146/DRT100 [Populus deltoides]
Unigene27228_LmYL	762	4.06914	-	GO:0052728;GO:0016705//oxidoreductase activity, acting on paired donors, with incorporation or reduction of molecular oxygen;GO:0052727	GO:0016117//carotenoid biosynthetic process	gi|297738636|emb|CBI27881.3|/5.03278e-130/unnamed protein product [Vitis vinifera]
CL299.Contig1_LmYL	820	4.06914	GO:0009536//plastid	GO:0008661//1-deoxy-D-xylulose-5-phosphate synthase activity	GO:0016114//terpenoid biosynthetic process	gi|11691594|emb|CAA09804.2|/5.5295e-117/1-deoxyxylulose 5-phosphate synthase [Catharanthus roseus]
Unigene28720_LmYL	1060	4.06219	-	-	-	gi|225456548|ref|XP_002265203.1|/7.64501e-70/PREDICTED: squamosa promoter-binding-like protein 6-like [Vitis vinifera]
Unigene31474_LmYL	1026	4.058	GO:0009534//chloroplast thylakoid;GO:0009570//chloroplast stroma	GO:0008801//beta-phosphoglucomutase activity;GO:0016787//hydrolase activity	GO:0009902//chloroplast relocation;GO:0009773//photosynthetic electron transport in photosystem I;GO:0019288//isopentenyl diphosphate biosynthetic process, mevalonate-independent pathway;GO:0016117//carotenoid biosynthetic process;GO:0010027//thylakoid membrane organization;GO:0000023//maltose metabolic process;GO:0034660//ncRNA metabolic process;GO:0019252//starch biosynthetic process	gi|225450563|ref|XP_002277564.1|/1.26368e-122/PREDICTED: NHL repeat-containing protein 2-like [Vitis vinifera]
CL729.Contig1_LmYL	1485	4.0532	-	GO:0016787//hydrolase activity	GO:0006629//lipid metabolic process	gi|225450757|ref|XP_002279349.1|/6.99667e-118/PREDICTED: acetylajmalan esterase [Vitis vinifera]
Unigene7242_LmYL	464	4.04113	GO:0030288//outer membrane-bounded periplasmic space;GO:0016021//integral to membrane;GO:0009507//chloroplast;GO:0005886//plasma membrane	GO:0005234//extracellular-glutamate-gated ion channel activity;GO:0004970//ionotropic glutamate receptor activity;GO:0005262//calcium channel activity;GO:0005217//intracellular ligand-gated ion channel activity;GO:0004965//G-protein coupled GABA receptor activity;GO:0005515//protein binding	GO:0071311//cellular response to acetate;GO:0071215//cellular response to abscisic acid stimulus;GO:0009416//response to light stimulus;GO:0009611//response to wounding;GO:0006874//cellular calcium ion homeostasis;GO:0035235//ionotropic glutamate receptor signaling pathway;GO:0006816//calcium ion transport;GO:0070417//cellular response to cold;GO:0071230//cellular response to amino acid stimulus;…	gi|255566387|ref|XP_002524179.1|/2.00579e-72/glutamate receptor 3 plant, putative [Ricinus communis]
Unigene37748_LmYL	434	4.04113	GO:0009536//plastid	-	-	gi|134093192|ref|YP_001109494.1|/1.03883e-08/hypothetical protein Poptr_cp015 [Populus trichocarpa]
Unigene15479_LmYL	219	4.04113	-	-	-	-
Unigene4416_LmYL	352	4.04113	-	-	-	gi|297813809|ref|XP_002874788.1|/4.82516e-06/ATORC1B/ORC1B/UNE13 [Arabidopsis lyrata subsp. lyrata]
CL5516.Contig2_LmYL	449	4.04113	-	-	-	gi|359474902|ref|XP_002276058.2|/3.13596e-32/PREDICTED: auxin-induced protein X15-like [Vitis vinifera]
CL1089.Contig1_LmYL	637	4.04113	-	-	-	gi|359475722|ref|XP_003631740.1|/1.07382e-33/PREDICTED: uncharacterized protein LOC100853012 [Vitis vinifera]
CL11514.Contig1_LmYL	264	4.04113	GO:0009524//phragmoplast;GO:0005874//microtubule	GO:0008574//plus-end-directed microtubule motor activity;GO:0005524//ATP binding	GO:0006346//methylation-dependent chromatin silencing;GO:0031048//chromatin silencing by small RNA;GO:0000914//phragmoplast assembly;GO:0006275//regulation of DNA replication;GO:0051567//histone H3-K9 methylation;GO:0006270//DNA-dependent DNA replication initiation;GO:0010389//regulation of G2/M transition of mitotic cell cycle;GO:0008283//cell proliferation;GO:0048453//sepal formation;GO:0051225…	gi|298205235|emb|CBI17294.3|/1.16992e-36/unnamed protein product [Vitis vinifera]
Unigene7374_LmYL	528	4.04113	GO:0005634//nucleus	GO:0003677//DNA binding	GO:0010224//response to UV-B;GO:0010389//regulation of G2/M transition of mitotic cell cycle;GO:0009909//regulation of flower development;GO:0000724//double-strand break repair via homologous recombination;GO:0016444//somatic cell DNA recombination;GO:0051567//histone H3-K9 methylation;GO:0031047//gene silencing by RNA;GO:0009555//pollen development;GO:0006270//DNA-dependent DNA replication initi…	gi|149676205|dbj|BAF64713.1|/4.23431e-47/70 kDa subunit of replication protein A [Ipomoea nil]
CL1608.Contig1_LmYL	710	4.04113	-	GO:0004597//peptide-aspartate beta-dioxygenase activity;GO:0003700//sequence-specific DNA binding transcription factor activity	GO:0042752//regulation of circadian rhythm;GO:0055114//oxidation-reduction process;GO:0006355//regulation of transcription, DNA-dependent	gi|224057513|ref|XP_002299244.1|/6.0861e-79/predicted protein [Populus trichocarpa]
Unigene33959_LmYL	416	4.04113	-	GO:0008374//O-acyltransferase activity	-	gi|225455108|ref|XP_002268615.1|/2.06049e-28/PREDICTED: O-acyltransferase WSD1 [Vitis vinifera]
Unigene30613_LmYL	607	4.04113	GO:0005829//cytosol;GO:0009506//plasmodesma;GO:0009505//plant-type cell wall;GO:0005774//vacuolar membrane;GO:0046658//anchored to plasma membrane;GO:0048046//apoplast	GO:0005507//copper ion binding;GO:0008447//L-ascorbate oxidase activity	GO:0009825//multidimensional cell growth;GO:0055114//oxidation-reduction process;GO:0048767//root hair elongation;GO:0030243//cellulose metabolic process;GO:0000271//polysaccharide biosynthetic process;GO:0009932//cell tip growth;GO:0071555;GO:0009165//nucleotide biosynthetic process;GO:0043481//anthocyanin accumulation in tissues in response to UV light;GO:0010817//regulation of hormone levels	gi|225426946|ref|XP_002266352.1|/1.6621e-17/PREDICTED: monocopper oxidase-like protein SKU5 [Vitis vinifera]
CL11334.Contig1_LmYL	745	4.04113	GO:0005886//plasma membrane	GO:0008967//phosphoglycolate phosphatase activity	GO:0008152//metabolic process	gi|224137202|ref|XP_002327067.1|/1.6503e-85/predicted protein [Populus trichocarpa]
Unigene11063_LmYL	533	4.04113	GO:0005739//mitochondrion;GO:0005634//nucleus	GO:0019901//protein kinase binding;GO:0004693//cyclin-dependent protein kinase activity	GO:0010440//stomatal lineage progression;GO:0051301//cell division;GO:0000079//regulation of cyclin-dependent protein kinase activity	gi|359494635|ref|XP_002264188.2|/6.68803e-80/PREDICTED: putative cyclin-B3-1-like [Vitis vinifera]
Unigene11720_LmYL	402	4.04113	-	-	-	gi|359492976|ref|XP_002283668.2|/3.94763e-40/PREDICTED: pentatricopeptide repeat-containing protein At1g11290-like [Vitis vinifera]
Unigene25112_LmYL	386	4.04113	-	-	-	gi|224143733|ref|XP_002325055.1|/5.29296e-13/predicted protein [Populus trichocarpa]
Unigene19789_LmYL	320	4.04113	GO:0009506//plasmodesma	-	-	gi|356572564|ref|XP_003554438.1|/4.81876e-22/PREDICTED: uncharacterized protein At5g39865-like [Glycine max]
Unigene14361_LmYL	381	4.04113	GO:0016021//integral to membrane;GO:0005743//mitochondrial inner membrane;GO:0009941//chloroplast envelope;GO:0042651//thylakoid membrane	GO:0005347//ATP transmembrane transporter activity	GO:0055085//transmembrane transport;GO:0010117//photoprotection;GO:0010206//photosystem II repair	gi|297816452|ref|XP_002876109.1|/3.01375e-24/hypothetical protein ARALYDRAFT_906541 [Arabidopsis lyrata subsp. lyrata]
Unigene28178_LmYL	392	4.04113	GO:0005872//minus-end kinesin complex;GO:0009524//phragmoplast;GO:0005876//spindle microtubule;GO:0005634//nucleus	GO:0003700//sequence-specific DNA binding transcription factor activity;GO:0008569//minus-end-directed microtubule motor activity;GO:0005515//protein binding;GO:0005524//ATP binding;GO:0003677//DNA binding	GO:0006346//methylation-dependent chromatin silencing;GO:0000911//cytokinesis by cell plate formation;GO:0048439//flower morphogenesis;GO:0010051//xylem and phloem pattern formation;GO:0000280//nuclear division;GO:0007018//microtubule-based movement;GO:0010094//specification of carpel identity;GO:0010332//response to gamma radiation;GO:0006306//DNA methylation;GO:0009736//cytokinin mediated signa…	gi|225469002|ref|XP_002265300.1|/2.1119e-49/PREDICTED: kinesin-1-like [Vitis vinifera]
Unigene39816_LmYL	357	4.04113	-	-	-	gi|296087616|emb|CBI34872.3|/5.83656e-28/unnamed protein product [Vitis vinifera]
Unigene27790_LmYL	357	4.04113	-	GO:0000166//nucleotide binding;GO:0003777//microtubule motor activity	GO:0009957//epidermal cell fate specification;GO:0006346//methylation-dependent chromatin silencing;GO:0031048//chromatin silencing by small RNA;GO:0000911//cytokinesis by cell plate formation;GO:0051567//histone H3-K9 methylation;GO:0051225//spindle assembly;GO:0051322//anaphase;GO:0016572//histone phosphorylation;GO:0009909//regulation of flower development	gi|359479092|ref|XP_002273307.2|/2.5288e-26/PREDICTED: uncharacterized protein LOC100266768 [Vitis vinifera]
Unigene6667_LmYL	901	4.03785	GO:0016021//integral to membrane;GO:0009538//photosystem I reaction center;GO:0009535//chloroplast thylakoid membrane;GO:0010287//plastoglobule	-	GO:0009773//photosynthetic electron transport in photosystem I;GO:0006364//rRNA processing;GO:0009657//plastid organization;GO:0010207//photosystem II assembly;GO:0019344//cysteine biosynthetic process;GO:0035304//regulation of protein dephosphorylation	gi|255549948|ref|XP_002516025.1|/1.62294e-67/Photosystem I reaction center subunit VI, chloroplast precursor, putative [Ricinus communis]
CL6393.Contig1_LmYL	1726	4.02896	GO:0009506//plasmodesma;GO:0009505//plant-type cell wall	GO:0004185//serine-type carboxypeptidase activity	GO:0006508//proteolysis	gi|147852932|emb|CAN81275.1|/0/hypothetical protein VITISV_021177 [Vitis vinifera]
CL6357.Contig1_LmYL	1317	4.02406	-	-	GO:0009416//response to light stimulus	gi|302398799|gb|ADL36694.1|/3.41242e-81/GATA domain class transcription factor [Malus x domestica]
CL4220.Contig1_LmYL	604	4.02283	GO:0009507//chloroplast	GO:0051537//2 iron, 2 sulfur cluster binding;GO:0046872//metal ion binding;GO:0009055//electron carrier activity	GO:0022900//electron transport chain;GO:0006098//pentose-phosphate shunt;GO:0006364//rRNA processing;GO:0019288//isopentenyl diphosphate biosynthetic process, mevalonate-independent pathway;GO:0015995//chlorophyll biosynthetic process;GO:0045893//positive regulation of transcription, DNA-dependent	gi|357480873|ref|XP_003610722.1|/3.68341e-49/Ferredoxin [Medicago truncatula]
Unigene32390_LmYL	565	4.01256	GO:0005618//cell wall	GO:0004185//serine-type carboxypeptidase activity	GO:0006508//proteolysis	gi|356552779|ref|XP_003544740.1|/3.43212e-72/PREDICTED: serine carboxypeptidase-like 42-like isoform 1 [Glycine max]
CL6054.Contig2_LmYL	1539	4.01256	GO:0009536//plastid	GO:0004619//phosphoglycerate mutase activity	GO:0010167//response to nitrate;GO:0006096//glycolysis	gi|359492836|ref|XP_002284225.2|/3.04819e-156/PREDICTED: 2,3-bisphosphoglycerate-dependent phosphoglycerate mutase-like [Vitis vinifera]
Unigene19941_LmYL	844	4.01256	GO:0016023//cytoplasmic membrane-bounded vesicle	-	GO:0034968//histone lysine methylation;GO:0051726//regulation of cell cycle;GO:0010468//regulation of gene expression;GO:0009908//flower development;GO:0006261//DNA-dependent DNA replication	gi|359491386|ref|XP_002273412.2|/3.16612e-54/PREDICTED: LOW QUALITY PROTEIN: WD repeat and HMG-box DNA-binding protein 1-like [Vitis vinifera]
CL9649.Contig1_LmYL	1387	4.00678	GO:0016023//cytoplasmic membrane-bounded vesicle	-	GO:0007165//signal transduction	gi|224118008|ref|XP_002331535.1|/1.12424e-138/predicted protein [Populus trichocarpa]
CL4364.Contig1_LmYL	1394	3.99806	GO:0005886//plasma membrane	GO:0015112//nitrate transmembrane transporter activity	GO:0006598//polyamine catabolic process;GO:0015706//nitrate transport;GO:0006857//oligopeptide transport;GO:0009698//phenylpropanoid metabolic process;GO:0010106//cellular response to iron ion starvation;GO:0042128//nitrate assimilation;GO:0042398//cellular modified amino acid biosynthetic process;GO:0006826//iron ion transport;GO:0010167//response to nitrate;GO:0046686//response to cadmium ion;G…	gi|356513814|ref|XP_003525604.1|/2.5832e-167/PREDICTED: nitrate transporter 1.5-like [Glycine max]
CL11284.Contig1_LmYL	297	3.98341	-	-	-	gi|357437007|ref|XP_003588779.1|/6.01862e-28/14 kDa proline-rich protein DC2.15 [Medicago truncatula]
Unigene23821_LmYL	1157	3.9792	-	GO:0016829//lyase activity	-	gi|385211784|gb|AFI47926.1|/3.37467e-106/geraniol synthase 1 [Olea europaea]
Unigene35466_LmYL	759	3.96862	-	-	-	-
Unigene39973_LmYL	303	3.95367	-	GO:0005515//protein binding	GO:0007049//cell cycle	gi|363808000|ref|NP_001242717.1|/3.76187e-14/uncharacterized protein LOC100799951 [Glycine max]
Unigene21643_LmYL	448	3.95367	-	-	-	gi|225436223|ref|XP_002273602.1|/1.5636e-15/PREDICTED: RNA polymerase sigma factor rpoD-like [Vitis vinifera]
Unigene31856_LmYL	1602	3.95367	GO:0016020//membrane;GO:0016023//cytoplasmic membrane-bounded vesicle	-	-	gi|297745450|emb|CBI40530.3|/9.41794e-132/unnamed protein product [Vitis vinifera]
Unigene38053_LmYL	369	3.95367	GO:0005829//cytosol;GO:0005730//nucleolus;GO:0043626//PCNA complex	GO:0030337//DNA polymerase processivity factor activity;GO:0003677//DNA binding;GO:0005515//protein binding	GO:0051726//regulation of cell cycle;GO:0009165//nucleotide biosynthetic process;GO:0006261//DNA-dependent DNA replication;GO:0051567//histone H3-K9 methylation;GO:0008283//cell proliferation;GO:0006275//regulation of DNA replication;GO:0006306//DNA methylation	gi|6006451|emb|CAB56779.1|/2.34145e-24/proliferating cell-nuclear antigen [Daucus carota]
Unigene30951_LmYL	414	3.95367	-	GO:0016740//transferase activity	-	gi|357494759|ref|XP_003617668.1|/2.36444e-29/hypothetical protein MTR_5g094140 [Medicago truncatula]
Unigene24053_LmYL	933	3.95367	-	-	GO:0009987//cellular process;GO:0048856//anatomical structure development;GO:0065007//biological regulation;GO:0007275//multicellular organismal development	gi|225450423|ref|XP_002276091.1|/1.36174e-56/PREDICTED: uncharacterized protein LOC100240910 [Vitis vinifera]
Unigene22267_LmYL	712	3.95367	GO:0005739//mitochondrion;GO:0009570//chloroplast stroma	-	-	gi|297745649|emb|CBI40860.3|/5.03681e-41/unnamed protein product [Vitis vinifera]
CL2894.Contig1_LmYL	1612	3.94891	GO:0022626//cytosolic ribosome;GO:0005773//vacuole;GO:0005777//peroxisome;GO:0009506//plasmodesma;GO:0009570//chloroplast stroma;GO:0016020//membrane;GO:0005634//nucleus;GO:0048046//apoplast	GO:0052854//medium-chain-(S)-2-hydroxy-acid oxidase activity;GO:0008891//glycolate oxidase activity;GO:0052852//very-long-chain-(S)-2-hydroxy-acid oxidase activity;GO:0052853//long-chain-(S)-2-hydroxy-long-chain-acid oxidase activity;GO:0010181//FMN binding	GO:0009854;GO:0055114//oxidation-reduction process	gi|323650489|gb|ADX97325.1|/0/glycolate oxidase [Mangifera indica]
Unigene36636_LmYL	1333	3.94302	GO:0048046//apoplast;GO:0010319//stromule;GO:0009570//chloroplast stroma	GO:0032440//2-alkenal reductase [NAD(P)] activity;GO:0042132//fructose 1,6-bisphosphate 1-phosphatase activity	GO:0006098//pentose-phosphate shunt;GO:0010218//response to far red light;GO:0016117//carotenoid biosynthetic process;GO:0035304//regulation of protein dephosphorylation;GO:0043085//positive regulation of catalytic activity;GO:0019252//starch biosynthetic process;GO:0010114//response to red light;GO:0030003//cellular cation homeostasis;GO:0010207//photosystem II assembly;GO:0009902//chloroplast r…	gi|4585576|gb|AAD25541.1|AF134051_1/0/fructose-1,6-bisphosphatase precursor [Solanum tuberosum]
CL9101.Contig2_LmYL	1510	3.94235	-	GO:0008234//cysteine-type peptidase activity	GO:0009117//nucleotide metabolic process;GO:0043170	gi|297742094|emb|CBI33881.3|/8.14187e-130/unnamed protein product [Vitis vinifera]
CL7617.Contig3_LmYL	1269	3.94109	GO:0009535//chloroplast thylakoid membrane	-	GO:0009765//photosynthesis, light harvesting	gi|356520198|ref|XP_003528751.1|/2.62508e-139/PREDICTED: chlorophyll a-b binding protein 7, chloroplastic-like isoform 1 [Glycine max]
Unigene29706_LmYL	696	3.93552	-	-	-	gi|225468755|ref|XP_002274634.1|/3.24691e-53/PREDICTED: uncharacterized protein LOC100255767 [Vitis vinifera]
Unigene6583_LmYL	884	3.92329	-	GO:0003700//sequence-specific DNA binding transcription factor activity	GO:0006417//regulation of translation;GO:0006333//chromatin assembly or disassembly;GO:0009965//leaf morphogenesis;GO:0030154//cell differentiation;GO:0009657//plastid organization;GO:0045893//positive regulation of transcription, DNA-dependent	gi|225445565|ref|XP_002285328.1|/1.63119e-80/PREDICTED: axial regulator YABBY 5 [Vitis vinifera]
Unigene29993_LmYL	855	3.91392	GO:0005737//cytoplasm;GO:0005634//nucleus	GO:0004842//ubiquitin-protein ligase activity;GO:0005524//ATP binding	GO:0043161//proteasomal ubiquitin-dependent protein catabolic process;GO:0000911//cytokinesis by cell plate formation;GO:0051510//regulation of unidimensional cell growth;GO:0043248//proteasome assembly;GO:0051322//anaphase;GO:0051788//response to misfolded protein;GO:0000226//microtubule cytoskeleton organization;GO:0016567//protein ubiquitination;GO:0042023//DNA endoreduplication;GO:0016579//pr…	gi|225436569|ref|XP_002278564.1|/2.53239e-83/PREDICTED: ubiquitin-conjugating enzyme E2 19 [Vitis vinifera]
CL3337.Contig2_LmYL	1652	3.91209	GO:0048046//apoplast	GO:0052716//hydroquinone:oxygen oxidoreductase activity;GO:0005507//copper ion binding;GO:0008447//L-ascorbate oxidase activity	GO:0046274//lignin catabolic process;GO:0055114//oxidation-reduction process	gi|225435092|ref|XP_002284473.1|/0/PREDICTED: laccase-17 [Vitis vinifera]
CL4115.Contig2_LmYL	1686	3.91185	-	GO:0035251//UDP-glucosyltransferase activity	-	gi|225464646|ref|XP_002276546.1|/5.41243e-170/PREDICTED: UDP-glycosyltransferase 88A1-like isoform 1 [Vitis vinifera]
Unigene26551_LmYL	494	3.90874	GO:0005829//cytosol;GO:0000786//nucleosome;GO:0005730//nucleolus;GO:0009506//plasmodesma;GO:0005774//vacuolar membrane;GO:0009579//thylakoid;GO:0009507//chloroplast;GO:0005794//Golgi apparatus;GO:0005886//plasma membrane	GO:0003677//DNA binding;GO:0005515//protein binding	GO:0009414//response to water deprivation;GO:0006334//nucleosome assembly	gi|356557465|ref|XP_003547036.1|/7.17147e-32/PREDICTED: histone H4-like [Glycine max]
CL3012.Contig3_LmYL	973	3.89227	-	-	GO:0045492//xylan biosynthetic process;GO:0010413//glucuronoxylan metabolic process	gi|359486239|ref|XP_003633419.1|/1.79685e-123/PREDICTED: uncharacterized protein LOC100852653 [Vitis vinifera]
Unigene30603_LmYL	1786	3.89154	GO:0009505//plant-type cell wall;GO:0016023//cytoplasmic membrane-bounded vesicle	GO:0005507//copper ion binding;GO:0008447//L-ascorbate oxidase activity;GO:0030599//pectinesterase activity	GO:0055114//oxidation-reduction process;GO:0080167//response to karrikin	gi|225468506|ref|XP_002270831.1|/0/PREDICTED: L-ascorbate oxidase homolog [Vitis vinifera]
Unigene24015_LmYL	378	3.88778	GO:0005618//cell wall	GO:0005515//protein binding	-	gi|302853250|ref|XP_002958141.1|/4.30131e-14/hypothetical protein VOLCADRAFT_99352 [Volvox carteri f. nagariensis]
Unigene27499_LmYL	634	3.8844	GO:0009535//chloroplast thylakoid membrane;GO:0009543//chloroplast thylakoid lumen	GO:0003755//peptidyl-prolyl cis-trans isomerase activity	GO:0000413//protein peptidyl-prolyl isomerization;GO:0006457//protein folding	gi|302143058|emb|CBI20353.3|/2.70135e-37/unnamed protein product [Vitis vinifera]
Unigene25644_LmYL	1350	3.8844	GO:0005618//cell wall;GO:0005730//nucleolus;GO:0005819//spindle;GO:0009524//phragmoplast	GO:0008017//microtubule binding	GO:0022402//cell cycle process;GO:0009652//thigmotropism;GO:0016572//histone phosphorylation;GO:0010228//vegetative to reproductive phase transition of meristem;GO:0030865//cortical cytoskeleton organization	gi|225438831|ref|XP_002283607.1|/6.1219e-142/PREDICTED: microtubule-associated protein RP/EB family member 1-like [Vitis vinifera]
Unigene19359_LmYL	365	3.8844	-	-	-	-
CL3769.Contig3_LmYL	1582	3.87794	-	GO:0035251//UDP-glucosyltransferase activity;GO:0015020//glucuronosyltransferase activity	-	gi|255543895|ref|XP_002513010.1|/4.58995e-178/UDP-glucuronosyltransferase, putative [Ricinus communis]
Unigene22027_LmYL	1045	3.8765	-	-	-	gi|225428243|ref|XP_002279423.1|/2.46579e-113/PREDICTED: uncharacterized protein LOC100258993 [Vitis vinifera]
CL7773.Contig1_LmYL	1884	3.87253	-	-	-	gi|225440538|ref|XP_002275792.1|/2.31949e-108/PREDICTED: uncharacterized protein LOC100254537 [Vitis vinifera]
CL5691.Contig1_LmYL	1669	3.86056	-	GO:0005537//mannose binding;GO:0005536//glucose binding	GO:0000771	gi|224132934|ref|XP_002327915.1|/0/predicted protein [Populus trichocarpa]
Unigene8559_LmYL	588	3.86056	-	-	-	gi|225424186|ref|XP_002284132.1|/8.51276e-56/PREDICTED: uncharacterized protein LOC100249220 [Vitis vinifera]
CL9304.Contig1_LmYL	1343	3.86056	GO:0005783//endoplasmic reticulum	GO:0080019//fatty-acyl-CoA reductase (alcohol-forming) activity;GO:0016627//oxidoreductase activity, acting on the CH-CH group of donors;GO:0000166//nucleotide binding	GO:0010025//wax biosynthetic process;GO:0009556//microsporogenesis;GO:0055114//oxidation-reduction process	gi|225436687|ref|XP_002263127.1|/2.29052e-173/PREDICTED: fatty acyl-CoA reductase 3 isoform 1 [Vitis vinifera]
Unigene31317_LmYL	549	3.86056	-	-	-	gi|147822490|emb|CAN66102.1|/2.208e-12/hypothetical protein VITISV_041147 [Vitis vinifera]
CL8845.Contig1_LmYL	1864	3.86056	GO:0016021//integral to membrane;GO:0005886//plasma membrane	GO:0004674//protein serine/threonine kinase activity;GO:0004872//receptor activity;GO:0005524//ATP binding;GO:0005515//protein binding;GO:0032440//2-alkenal reductase [NAD(P)] activity	GO:0009944//polarity specification of adaxial/abaxial axis;GO:0048519;GO:0006468//protein phosphorylation;GO:0010223//secondary shoot formation;GO:0055114//oxidation-reduction process;GO:0010075//regulation of meristem growth;GO:0010014//meristem initiation;GO:0009887//organ morphogenesis;GO:0010051//xylem and phloem pattern formation;GO:0010089//xylem development;GO:0048439//flower morphogenesis…	gi|224071507|ref|XP_002303493.1|/0/predicted protein [Populus trichocarpa]
Unigene5053_LmYL	1098	3.86056	GO:0016023//cytoplasmic membrane-bounded vesicle	-	-	gi|255582026|ref|XP_002531810.1|/2.40736e-74/conserved hypothetical protein [Ricinus communis]
Unigene23661_LmYL	1384	3.85859	GO:0009941//chloroplast envelope;GO:0048046//apoplast;GO:0010319//stromule;GO:0009570//chloroplast stroma;GO:0009579//thylakoid	GO:0035671//enone reductase activity;GO:0008270//zinc ion binding;GO:0000166//nucleotide binding;GO:0035798//2-alkenal reductase (NADP+) activity;GO:0003960//NADPH:quinone reductase activity	GO:0009072//aromatic amino acid family metabolic process;GO:0000096//sulfur amino acid metabolic process;GO:0016117//carotenoid biosynthetic process;GO:0006636//unsaturated fatty acid biosynthetic process;GO:0010264//myo-inositol hexakisphosphate biosynthetic process;GO:0044272;GO:0019288//isopentenyl diphosphate biosynthetic process, mevalonate-independent pathway;GO:0006766//vitamin metabolic p…	gi|255568816|ref|XP_002525379.1|/1.8974e-154/alcohol dehydrogenase, putative [Ricinus communis]
Unigene25069_LmYL	1408	3.85252	-	-	-	gi|359480528|ref|XP_002270448.2|/1.38117e-75/PREDICTED: transcription factor bHLH25-like [Vitis vinifera]
Unigene27283_LmYL	1186	3.84848	-	-	GO:0010158//abaxial cell fate specification;GO:0010154//fruit development;GO:0010159//specification of organ position;GO:0010450//inflorescence meristem growth;GO:0009909//regulation of flower development;GO:0009933//meristem structural organization;GO:0010093//specification of floral organ identity	gi|225426944|ref|XP_002266233.1|/9.13704e-99/PREDICTED: axial regulator YABBY 1 [Vitis vinifera]
Unigene15066_LmYL	544	3.84444	GO:0000786//nucleosome;GO:0005634//nucleus	GO:0003677//DNA binding	GO:0006355//regulation of transcription, DNA-dependent;GO:0006334//nucleosome assembly	gi|147842416|emb|CAN71833.1|/6.06589e-52/hypothetical protein VITISV_005586 [Vitis vinifera]
Unigene7802_LmYL	623	3.83631	GO:0009570//chloroplast stroma;GO:0048046//apoplast;GO:0009535//chloroplast thylakoid membrane	GO:0050660//flavin adenine dinucleotide binding;GO:0050661//NADP binding;GO:0003959//NADPH dehydrogenase activity;GO:0008266//poly(U) RNA binding;GO:0004324//ferredoxin-NADP+ reductase activity	GO:0042742//defense response to bacterium;GO:0009817//defense response to fungus, incompatible interaction;GO:0055114//oxidation-reduction process	gi|3913651|sp|O04977.1|FENR1_TOBAC/1.99165e-53/RecName: Full=Ferredoxin--NADP reductase, leaf-type isozyme, chloroplastic; Short=FNR; Flags: Precursor
Unigene33339_LmYL	1247	3.82923	GO:0009517//PSII associated light-harvesting complex II;GO:0009783//photosystem II antenna complex;GO:0009533//chloroplast stromal thylakoid;GO:0010287//plastoglobule	GO:0016168//chlorophyll binding	GO:0009744//response to sucrose stimulus;GO:0010114//response to red light;GO:0010196//nonphotochemical quenching;GO:0006364//rRNA processing;GO:0009637//response to blue light;GO:0010155//regulation of proton transport;GO:0010218//response to far red light;GO:0009765//photosynthesis, light harvesting;GO:0009644//response to high light intensity;GO:0019344//cysteine biosynthetic process	gi|225459918|ref|XP_002264295.1|/9.09469e-145/PREDICTED: chlorophyll a-b binding protein CP26, chloroplastic [Vitis vinifera]
CL8618.Contig2_LmYL	1060	3.82814	-	GO:0004672//protein kinase activity;GO:0004872//receptor activity;GO:0005524//ATP binding;GO:0032440//2-alkenal reductase [NAD(P)] activity	GO:0042744//hydrogen peroxide catabolic process;GO:0006468//protein phosphorylation;GO:0055114//oxidation-reduction process;GO:0034976//response to endoplasmic reticulum stress;GO:0009651//response to salt stress;GO:0009266//response to temperature stimulus;GO:0009627//systemic acquired resistance;GO:0006972//hyperosmotic response;GO:0006833//water transport;GO:0007030//Golgi organization;GO:0006…	gi|225425162|ref|XP_002263688.1|/3.09583e-95/PREDICTED: somatic embryogenesis receptor kinase 1 [Vitis vinifera]
Unigene7980_LmYL	1245	3.82814	-	-	-	gi|225459000|ref|XP_002285595.1|/9.75083e-123/PREDICTED: transcription factor bHLH93 [Vitis vinifera]
Unigene11498_LmYL	376	3.82814	-	-	-	gi|255552521|ref|XP_002517304.1|/1.72789e-11/conserved hypothetical protein [Ricinus communis]
Unigene36878_LmYL	880	3.82814	GO:0005886//plasma membrane;GO:0016021//integral to membrane;GO:0005739//mitochondrion	GO:0015326//cationic amino acid transmembrane transporter activity;GO:0015174//basic amino acid transmembrane transporter activity	GO:0015837//amine transport;GO:0009624//response to nematode;GO:0003333//amino acid transmembrane transport	gi|224113419|ref|XP_002316491.1|/5.47126e-145/cationic amino acid transporter [Populus trichocarpa]
CL6962.Contig1_LmYL	1230	3.82585	-	-	-	gi|255569926|ref|XP_002525926.1|/9.35658e-102/conserved hypothetical protein [Ricinus communis]
Unigene23865_LmYL	591	3.82156	-	-	-	-
CL1275.Contig1_LmYL	1924	3.81426	GO:0009941//chloroplast envelope;GO:0009508//plastid chromosome;GO:0009535//chloroplast thylakoid membrane	GO:0000166//nucleotide binding	GO:0010103//stomatal complex morphogenesis;GO:0019684//photosynthesis, light reaction;GO:0006098//pentose-phosphate shunt;GO:0010218//response to far red light;GO:0016117//carotenoid biosynthetic process;GO:0010114//response to red light;GO:0009902//chloroplast relocation;GO:0015995//chlorophyll biosynthetic process;GO:0009637//response to blue light;GO:0019761//glucosinolate biosynthetic process…	gi|225434849|ref|XP_002282730.1|/2.87404e-177/PREDICTED: uncharacterized protein LOC100246732 [Vitis vinifera]
Unigene30612_LmYL	899	3.81165	GO:0005829//cytosol;GO:0009506//plasmodesma;GO:0009505//plant-type cell wall;GO:0005774//vacuolar membrane;GO:0016023//cytoplasmic membrane-bounded vesicle;GO:0046658//anchored to plasma membrane;GO:0048046//apoplast	GO:0005507//copper ion binding;GO:0008447//L-ascorbate oxidase activity	GO:0009825//multidimensional cell growth;GO:0055114//oxidation-reduction process;GO:0048767//root hair elongation;GO:0030243//cellulose metabolic process;GO:0000271//polysaccharide biosynthetic process;GO:0009932//cell tip growth;GO:0071555;GO:0043481//anthocyanin accumulation in tissues in response to UV light;GO:0010817//regulation of hormone levels	gi|225426946|ref|XP_002266352.1|/3.27255e-161/PREDICTED: monocopper oxidase-like protein SKU5 [Vitis vinifera]
Unigene24890_LmYL	502	3.81165	GO:0009941//chloroplast envelope	GO:0051741//2-methyl-6-phytyl-1,4-benzoquinone methyltransferase activity	GO:0010189//vitamin E biosynthetic process;GO:0010236//plastoquinone biosynthetic process;GO:0032259//methylation	gi|224085545|ref|XP_002307615.1|/4.49344e-53/predicted protein [Populus trichocarpa]
CL3740.Contig1_LmYL	1519	3.80452	-	GO:0046872//metal ion binding	GO:0009878//nodule morphogenesis	gi|255559543|ref|XP_002520791.1|/0/conserved hypothetical protein [Ricinus communis]
CL2812.Contig3_LmYL	653	3.79998	GO:0010287//plastoglobule;GO:0009941//chloroplast envelope;GO:0048046//apoplast;GO:0009535//chloroplast thylakoid membrane;GO:0005739//mitochondrion	-	GO:0009765//photosynthesis, light harvesting;GO:0009637//response to blue light;GO:0010218//response to far red light;GO:0010114//response to red light	gi|255548299|ref|XP_002515206.1|/4.49136e-99/chlorophyll A/B binding protein, putative [Ricinus communis]
Unigene28803_LmYL	1347	3.7985	GO:0009706//chloroplast inner membrane;GO:0009534//chloroplast thylakoid	-	GO:0006098//pentose-phosphate shunt;GO:0006364//rRNA processing;GO:0019288//isopentenyl diphosphate biosynthetic process, mevalonate-independent pathway;GO:0015995//chlorophyll biosynthetic process;GO:0010027//thylakoid membrane organization;GO:0010207//photosystem II assembly	gi|225453555|ref|XP_002262754.1|/3.05706e-109/PREDICTED: uncharacterized protein LOC100250645 [Vitis vinifera]
Unigene27431_LmYL	1575	3.79497	-	GO:0046872//metal ion binding	-	gi|359496888|ref|XP_002269690.2|/9.3964e-169/PREDICTED: uncharacterized protein LOC100253188 [Vitis vinifera]
Unigene5708_LmYL	421	3.79497	-	-	-	-
Unigene33558_LmYL	680	3.78656	GO:0005634//nucleus	GO:0003677//DNA binding;GO:0005524//ATP binding;GO:0004386//helicase activity;GO:0008094//DNA-dependent ATPase activity	GO:0000911//cytokinesis by cell plate formation;GO:0006268//DNA unwinding involved in replication;GO:0051322//anaphase;GO:0016458//gene silencing;GO:0051726//regulation of cell cycle;GO:0009909//regulation of flower development;GO:0051567//histone H3-K9 methylation;GO:0006270//DNA-dependent DNA replication initiation;GO:0008283//cell proliferation;GO:0006275//regulation of DNA replication;GO:0006…	gi|297740670|emb|CBI30852.3|/3.8586e-120/unnamed protein product [Vitis vinifera]
CL3257.Contig1_LmYL	1025	3.7781	-	-	-	gi|224128862|ref|XP_002328985.1|/8.17642e-13/predicted protein [Populus trichocarpa]
Unigene21301_LmYL	1224	3.7757	GO:0010287//plastoglobule;GO:0009941//chloroplast envelope;GO:0009543//chloroplast thylakoid lumen;GO:0009538//photosystem I reaction center;GO:0009535//chloroplast thylakoid membrane	-	GO:0019344//cysteine biosynthetic process;GO:0015979//photosynthesis	gi|30013659|gb|AAP03872.1|/3.90338e-100/putative photosystem I subunit III precursor [Nicotiana tabacum]
Unigene9123_LmYL	1674	3.77567	GO:0009505//plant-type cell wall;GO:0046658//anchored to plasma membrane;GO:0016023//cytoplasmic membrane-bounded vesicle;GO:0048046//apoplast	-	GO:0007389//pattern specification process;GO:0008361//regulation of cell size;GO:0009664//plant-type cell wall organization;GO:0009926//auxin polar transport;GO:0010015//root morphogenesis;GO:0009832//plant-type cell wall biogenesis;GO:0040007//growth	gi|312837047|dbj|BAJ34929.1|/2.03768e-169/fasciclin-like arabinogalactan protein [Vitis hybrid cultivar]
Unigene37089_LmYL	481	3.76102	-	-	-	gi|224132588|ref|XP_002321359.1|/7.84288e-25/predicted protein [Populus trichocarpa]
CL307.Contig1_LmYL	1583	3.76102	GO:0022626//cytosolic ribosome;GO:0005773//vacuole;GO:0005777//peroxisome;GO:0009506//plasmodesma;GO:0009570//chloroplast stroma;GO:0016020//membrane;GO:0005634//nucleus;GO:0048046//apoplast	GO:0052854//medium-chain-(S)-2-hydroxy-acid oxidase activity;GO:0008891//glycolate oxidase activity;GO:0052852//very-long-chain-(S)-2-hydroxy-acid oxidase activity;GO:0052853//long-chain-(S)-2-hydroxy-long-chain-acid oxidase activity;GO:0010181//FMN binding	GO:0055114//oxidation-reduction process	gi|366984550|gb|AEX09184.1|/0/glycolate oxidase [Gossypium hirsutum]
CL4493.Contig2_LmYL	944	3.76102	-	-	-	-
Unigene20706_LmYL	1017	3.76102	GO:0046658//anchored to plasma membrane;GO:0005618//cell wall	-	GO:0048367//shoot development;GO:0048364//root development	gi|157273654|gb|ABV27481.1|/2.54038e-99/fasciclin-like arabinogalactan protein 10 [Gossypium hirsutum]
Unigene24963_LmYL	422	3.76102	-	GO:0016301//kinase activity;GO:0005488//binding	GO:0008152//metabolic process	gi|359492691|ref|XP_002281534.2|/9.15734e-37/PREDICTED: inositol-pentakisphosphate 2-kinase-like [Vitis vinifera]
Unigene22474_LmYL	534	3.76102	-	-	-	gi|397787617|gb|AFO66522.1|/1.52136e-07/hypothetical protein [Brassica napus]
Unigene32686_LmYL	1521	3.76102	-	-	-	gi|255562140|ref|XP_002522078.1|/2.45962e-142/conserved hypothetical protein [Ricinus communis]
Unigene6398_LmYL	625	3.76102	GO:0009507//chloroplast	GO:0005515//protein binding;GO:0001053	GO:0051234//establishment of localization;GO:0006399//tRNA metabolic process;GO:0010114//response to red light;GO:0006352//transcription initiation, DNA-dependent;GO:0006355//regulation of transcription, DNA-dependent;GO:0080005//photosystem stoichiometry adjustment;GO:0071482//cellular response to light stimulus;GO:0071461//cellular response to redox state;GO:0009637//response to blue light;GO:0…	gi|296090195|emb|CBI40014.3|/1.57808e-50/unnamed protein product [Vitis vinifera]
Unigene10209_LmYL	937	3.7469	-	-	-	gi|40643884|emb|CAD87009.1|/1.42095e-61/MYB9A protein [Gerbera hybrid cultivar]
CL5884.Contig4_LmYL	2783	3.7469	GO:0009505//plant-type cell wall;GO:0009506//plasmodesma;GO:0016023//cytoplasmic membrane-bounded vesicle	GO:0042802//identical protein binding;GO:0004252//serine-type endopeptidase activity	GO:0051322//anaphase;GO:0000911//cytokinesis by cell plate formation;GO:0006508//proteolysis;GO:0043086//negative regulation of catalytic activity	gi|296089234|emb|CBI39006.3|/0/unnamed protein product [Vitis vinifera]
Unigene32839_LmYL	944	3.74374	GO:0009507//chloroplast	-	-	gi|255539571|ref|XP_002510850.1|/6.41602e-78/conserved hypothetical protein [Ricinus communis]
Unigene19347_LmYL	430	3.74026	GO:0016021//integral to membrane;GO:0005886//plasma membrane	GO:0004674//protein serine/threonine kinase activity;GO:0004872//receptor activity;GO:0004713//protein tyrosine kinase activity;GO:0005524//ATP binding;GO:0050321//tau-protein kinase activity;GO:0032440//2-alkenal reductase [NAD(P)] activity	GO:0006468//protein phosphorylation;GO:0055114//oxidation-reduction process;GO:0010075//regulation of meristem growth;GO:0007169//transmembrane receptor protein tyrosine kinase signaling pathway	gi|359478866|ref|XP_002276162.2|/7.40482e-39/PREDICTED: probable inactive receptor kinase At5g58300 [Vitis vinifera]
Unigene30070_LmYL	1668	3.73127	-	GO:0016787//hydrolase activity	-	gi|225428739|ref|XP_002285022.1|/0/PREDICTED: serine carboxypeptidase II-3 [Vitis vinifera]
Unigene20594_LmYL	409	3.72626	-	-	-	gi|224099693|ref|XP_002311581.1|/1.64367e-30/predicted protein [Populus trichocarpa]
Unigene27129_LmYL	631	3.72626	-	-	-	gi|255574893|ref|XP_002528353.1|/6.93354e-09/conserved hypothetical protein [Ricinus communis]
Unigene16902_LmYL	783	3.7134	GO:0009782//photosystem I antenna complex;GO:0030076//light-harvesting complex;GO:0009535//chloroplast thylakoid membrane	GO:0031409//pigment binding	GO:0006364//rRNA processing;GO:0010027//thylakoid membrane organization;GO:0009768//photosynthesis, light harvesting in photosystem I;GO:0010207//photosystem II assembly	gi|224137478|ref|XP_002327136.1|/5.52259e-103/light-harvesting complex I protein Lhca5 [Populus trichocarpa]
Unigene27021_LmYL	460	3.70855	-	-	-	gi|302142213|emb|CBI19416.3|/3.59604e-29/unnamed protein product [Vitis vinifera]
Unigene37486_LmYL	1034	3.70855	-	-	-	gi|359490920|ref|XP_002272298.2|/3.17026e-105/PREDICTED: uncharacterized protein LOC100264587 [Vitis vinifera]
CL7368.Contig1_LmYL	322	3.70855	-	-	-	gi|224120434|ref|XP_002331047.1|/6.49031e-19/predicted protein [Populus trichocarpa]
Unigene6546_LmYL	261	3.70855	-	-	-	gi|224137478|ref|XP_002327136.1|/4.79409e-06/light-harvesting complex I protein Lhca5 [Populus trichocarpa]
Unigene22153_LmYL	613	3.70855	-	-	GO:0016572//histone phosphorylation;GO:0000911//cytokinesis by cell plate formation;GO:0042127//regulation of cell proliferation;GO:0000226//microtubule cytoskeleton organization	gi|225436926|ref|XP_002275123.1|/7.9731e-60/PREDICTED: uncharacterized protein LOC100261455 [Vitis vinifera]
Unigene33968_LmYL	1779	3.70009	GO:0009941//chloroplast envelope;GO:0009570//chloroplast stroma	GO:0003852//2-isopropylmalate synthase activity	GO:0009098//leucine biosynthetic process	gi|359478076|ref|XP_002268942.2|/1.59049e-151/PREDICTED: 2-isopropylmalate synthase 2, chloroplastic-like [Vitis vinifera]
Unigene30662_LmYL	1249	3.69407	GO:0010287//plastoglobule;GO:0009535//chloroplast thylakoid membrane	-	GO:0009765//photosynthesis, light harvesting	gi|255567170|ref|XP_002524566.1|/3.71378e-138/chlorophyll A/B binding protein, putative [Ricinus communis]
Unigene18428_LmYL	547	3.69063	-	-	-	-
Unigene23751_LmYL	683	3.69063	-	-	GO:0006351//transcription, DNA-dependent	gi|300079000|gb|ADJ67431.1|/3.03788e-56/ethylene response factor 2 [Actinidia deliciosa]
CL7819.Contig1_LmYL	939	3.69063	GO:0030095//chloroplast photosystem II;GO:0019898//extrinsic to membrane;GO:0009654//oxygen evolving complex;GO:0009543//chloroplast thylakoid lumen	GO:0005509//calcium ion binding	GO:0016556//mRNA modification;GO:0010207//photosystem II assembly;GO:0019344//cysteine biosynthetic process	gi|225449629|ref|XP_002279556.1|/2.66121e-84/PREDICTED: psbP-like protein 2, chloroplastic [Vitis vinifera]
CL5505.Contig1_LmYL	913	3.69063	GO:0009524//phragmoplast	GO:0004683//calmodulin-dependent protein kinase activity;GO:0044183//protein binding involved in protein folding;GO:0005524//ATP binding	GO:0007000//nucleolus organization;GO:0031048//chromatin silencing by small RNA;GO:0006346//methylation-dependent chromatin silencing;GO:0042127//regulation of cell proliferation;GO:0006275//regulation of DNA replication;GO:0000911//cytokinesis by cell plate formation;GO:0051567//histone H3-K9 methylation;GO:0006270//DNA-dependent DNA replication initiation;GO:0010389//regulation of G2/M transiti…	gi|359489909|ref|XP_002274752.2|/1.32961e-141/PREDICTED: uncharacterized protein LOC100257868 [Vitis vinifera]
Unigene20819_LmYL	490	3.68247	GO:0009505//plant-type cell wall	-	GO:0019752//carboxylic acid metabolic process;GO:0009056//catabolic process;GO:0044238//primary metabolic process;GO:0009739//response to gibberellin stimulus;GO:0009058//biosynthetic process;GO:0009741//response to brassinosteroid stimulus;GO:0042430;GO:0032501//multicellular organismal process;GO:0009737//response to abscisic acid stimulus;GO:0010817//regulation of hormone levels;GO:0009826//un…	gi|357518075|ref|XP_003629326.1|/4.03614e-32/Gibberellin-regulated protein [Medicago truncatula]
CL5865.Contig1_LmYL	2005	3.68159	-	GO:0008120//ceramide glucosyltransferase activity	-	gi|255546311|ref|XP_002514215.1|/0/ceramide glucosyltransferase, putative [Ricinus communis]
Unigene2186_LmYL	686	3.68159	-	-	-	-
Unigene6681_LmYL	767	3.6809	GO:0009523//photosystem II;GO:0009535//chloroplast thylakoid membrane	-	GO:0015979//photosynthesis	gi|118489268|gb|ABK96439.1|/6.86092e-34/unknown [Populus trichocarpa x Populus deltoides]
Unigene22859_LmYL	998	3.66987	GO:0009535//chloroplast thylakoid membrane;GO:0009543//chloroplast thylakoid lumen	-	-	gi|359474379|ref|XP_002265958.2|/2.79892e-111/PREDICTED: uncharacterized protein LOC100250522 isoform 2 [Vitis vinifera]
Unigene12327_LmYL	1333	3.66791	GO:0005658//alpha DNA polymerase:primase complex	GO:0003887//DNA-directed DNA polymerase activity;GO:0000166//nucleotide binding;GO:0003677//DNA binding;GO:0001882//nucleoside binding	GO:0006275//regulation of DNA replication;GO:0007155//cell adhesion;GO:0000911//cytokinesis by cell plate formation;GO:0051567//histone H3-K9 methylation;GO:0009910//negative regulation of flower development;GO:0045010//actin nucleation;GO:0006270//DNA-dependent DNA replication initiation;GO:0000731//DNA synthesis involved in DNA repair;GO:0000724//double-strand break repair via homologous recomb…	gi|255565234|ref|XP_002523609.1|/1.37339e-178/DNA polymerase alpha catalytic subunit, putative [Ricinus communis]
CL8888.Contig1_LmYL	449	3.66516	-	-	-	-
Unigene36432_LmYL	520	3.66416	GO:0016023//cytoplasmic membrane-bounded vesicle	-	-	gi|224075710|ref|XP_002304730.1|/2.98322e-42/predicted protein [Populus trichocarpa]
Unigene23385_LmYL	1085	3.66262	-	-	GO:0009825//multidimensional cell growth;GO:0048767//root hair elongation;GO:0000271//polysaccharide biosynthetic process;GO:0009932//cell tip growth;GO:0071555;GO:0009926//auxin polar transport;GO:0008361//regulation of cell size;GO:0043481//anthocyanin accumulation in tissues in response to UV light;GO:0019344//cysteine biosynthetic process;GO:0007389//pattern specification process	gi|255547620|ref|XP_002514867.1|/1.02461e-103/hydrolase, acting on ester bonds, putative [Ricinus communis]
CL11512.Contig1_LmYL	1478	3.66085	-	GO:0016788//hydrolase activity, acting on ester bonds	GO:0006629//lipid metabolic process	gi|225437893|ref|XP_002265999.1|/5.0753e-161/PREDICTED: GDSL esterase/lipase At4g28780 [Vitis vinifera]
Unigene5332_LmYL	833	3.65411	GO:0016021//integral to membrane;GO:0016023//cytoplasmic membrane-bounded vesicle;GO:0005886//plasma membrane	GO:0004674//protein serine/threonine kinase activity;GO:0004713//protein tyrosine kinase activity;GO:0005524//ATP binding;GO:0005515//protein binding;GO:0004721//phosphoprotein phosphatase activity	GO:0006468//protein phosphorylation;GO:0010103//stomatal complex morphogenesis;GO:0043090//amino acid import;GO:0048443//stamen development;GO:0002237//response to molecule of bacterial origin;GO:0006888//ER to Golgi vesicle-mediated transport;GO:0007165//signal transduction;GO:0009691//cytokinin biosynthetic process	gi|13620226|emb|CAC36401.1|/5.74038e-101/hypothetical protein [Solanum lycopersicum]
CL333.Contig1_LmYL	1374	3.65411	-	-	GO:0015995//chlorophyll biosynthetic process	gi|296088173|emb|CBI35665.3|/2.49017e-106/unnamed protein product [Vitis vinifera]
Unigene677_LmYL	986	3.65411	GO:0009505//plant-type cell wall;GO:0005783//endoplasmic reticulum;GO:0005886//plasma membrane	GO:0004128//cytochrome-b5 reductase activity	GO:0022900//electron transport chain	gi|224110072|ref|XP_002315404.1|/9.4129e-120/predicted protein [Populus trichocarpa]
Unigene37225_LmYL	326	3.65411	-	-	-	-
Unigene32536_LmYL	375	3.65411	GO:0005634//nucleus	GO:0008270//zinc ion binding;GO:0003676//nucleic acid binding;GO:0003700//sequence-specific DNA binding transcription factor activity	GO:0009958//positive gravitropism;GO:0006355//regulation of transcription, DNA-dependent;GO:0010031//circumnutation;GO:0009959//negative gravitropism;GO:0009590//detection of gravity;GO:2000904//regulation of starch metabolic process	gi|297737571|emb|CBI26772.3|/2.73584e-25/unnamed protein product [Vitis vinifera]
Unigene8418_LmYL	439	3.65411	-	-	-	-
CL11137.Contig1_LmYL	346	3.65411	-	-	-	-
Unigene32903_LmYL	1942	3.65411	-	GO:0016491//oxidoreductase activity;GO:0000166//nucleotide binding;GO:0008270//zinc ion binding	GO:0055114//oxidation-reduction process	gi|349664128|gb|AEQ04839.1|/6.43749e-170/alcohol dehydrogenase [Olea europaea]
Unigene28937_LmYL	314	3.65411	GO:0000786//nucleosome;GO:0005634//nucleus	GO:0003677//DNA binding	GO:0006334//nucleosome assembly	gi|330318550|gb|AEC10948.1|/1.46089e-18/histone H4 [Camellia sinensis]
CL5938.Contig3_LmYL	1958	3.65411	GO:0005886//plasma membrane;GO:0016021//integral to membrane	GO:0015171//amino acid transmembrane transporter activity	GO:0015837//amine transport;GO:0010075//regulation of meristem growth;GO:0006865//amino acid transport	gi|225458487|ref|XP_002284114.1|/0/PREDICTED: lysine histidine transporter-like 8 [Vitis vinifera]
Unigene6436_LmYL	982	3.65411	-	GO:0016297//acyl-[acyl-carrier-protein] hydrolase activity	GO:0006633//fatty acid biosynthetic process	gi|359496041|ref|XP_002262721.2|/1.96217e-101/PREDICTED: oleoyl-acyl carrier protein thioesterase, chloroplastic-like [Vitis vinifera]
Unigene16353_LmYL	892	3.65411	GO:0009524//phragmoplast	GO:0004683//calmodulin-dependent protein kinase activity;GO:0005524//ATP binding	GO:0007000//nucleolus organization;GO:0031048//chromatin silencing by small RNA;GO:0006346//methylation-dependent chromatin silencing;GO:0042127//regulation of cell proliferation;GO:0006275//regulation of DNA replication;GO:0000911//cytokinesis by cell plate formation;GO:0051567//histone H3-K9 methylation;GO:0006270//DNA-dependent DNA replication initiation;GO:0010389//regulation of G2/M transiti…	gi|359489909|ref|XP_002274752.2|/1.91887e-121/PREDICTED: uncharacterized protein LOC100257868 [Vitis vinifera]
Unigene6395_LmYL	867	3.65411	GO:0005739//mitochondrion;GO:0005886//plasma membrane;GO:0005773//vacuole	-	-	gi|255536871|ref|XP_002509502.1|/5.701e-131/conserved hypothetical protein [Ricinus communis]
Unigene16356_LmYL	620	3.64398	GO:0009507//chloroplast	-	-	gi|357467739|ref|XP_003604154.1|/4.70898e-39/Ycf68 protein [Medicago truncatula]
Unigene31497_LmYL	1076	3.64379	-	-	-	gi|11322245|emb|CAC16734.1|/1.62229e-67/arabinogalactan protein [Daucus carota]
Unigene2053_LmYL	1865	3.64172	GO:0005886//plasma membrane;GO:0016021//integral to membrane	GO:0015112//nitrate transmembrane transporter activity	GO:0009414//response to water deprivation;GO:0006857//oligopeptide transport;GO:0015706//nitrate transport;GO:0010167//response to nitrate	gi|225427035|ref|XP_002266951.1|/0/PREDICTED: nitrate transporter 1.1 [Vitis vinifera]
Unigene15508_LmYL	1136	3.63346	GO:0030076//light-harvesting complex;GO:0009941//chloroplast envelope;GO:0009535//chloroplast thylakoid membrane;GO:0010287//plastoglobule	GO:0016168//chlorophyll binding	GO:0009744//response to sucrose stimulus;GO:0010114//response to red light;GO:0006364//rRNA processing;GO:0009637//response to blue light;GO:0010155//regulation of proton transport;GO:0010218//response to far red light;GO:0009765//photosynthesis, light harvesting;GO:0009644//response to high light intensity	gi|357468737|ref|XP_003604653.1|/5.17025e-152/Chlorophyll a-b binding protein [Medicago truncatula]
CL3810.Contig2_LmYL	757	3.62609	GO:0005829//cytosol	GO:0016597//amino acid binding	GO:0009737//response to abscisic acid stimulus;GO:0008152//metabolic process	gi|297742666|emb|CBI34815.3|/8.5592e-114/unnamed protein product [Vitis vinifera]
CL1238.Contig1_LmYL	1118	3.61663	-	GO:0020037//heme binding;GO:0005509//calcium ion binding	-	gi|20159765|gb|AAM12036.1|/5.38337e-45/anther-specific protein [Pisum sativum]
Unigene1095_LmYL	1522	3.61663	-	GO:0030246//carbohydrate binding;GO:0004565//beta-galactosidase activity;GO:0043169//cation binding	GO:0005975//carbohydrate metabolic process	gi|359474925|ref|XP_002263382.2|/0/PREDICTED: beta-galactosidase 3-like [Vitis vinifera]
Unigene29690_LmYL	633	3.60902	-	-	-	gi|224057575|ref|XP_002299275.1|/4.24231e-14/predicted protein [Populus trichocarpa]
Unigene30413_LmYL	981	3.60902	GO:0044464//cell part	-	-	gi|147772213|emb|CAN69041.1|/3.28722e-48/hypothetical protein VITISV_022339 [Vitis vinifera]
Unigene22182_LmYL	879	3.60902	GO:0005634//nucleus	GO:0008094//DNA-dependent ATPase activity;GO:0003677//DNA binding;GO:0005515//protein binding;GO:0005524//ATP binding	GO:0006268//DNA unwinding involved in replication;GO:0006270//DNA-dependent DNA replication initiation	gi|356532583|ref|XP_003534851.1|/4.18919e-145/PREDICTED: DNA replication licensing factor MCM6 [Glycine max]
Unigene32353_LmYL	1475	3.60392	GO:0016021//integral to membrane	GO:0015171//amino acid transmembrane transporter activity	GO:0015837//amine transport;GO:0010075//regulation of meristem growth;GO:0009624//response to nematode;GO:0006865//amino acid transport;GO:0048829//root cap development	gi|365189142|emb|CCF23028.1|/0/auxin influx carrier protein [Mangifera indica]
Unigene19022_LmYL	282	3.59752	-	-	-	-
Unigene11322_LmYL	452	3.59752	-	GO:0042802//identical protein binding	GO:0006306//DNA methylation;GO:0051567//histone H3-K9 methylation;GO:0006270//DNA-dependent DNA replication initiation;GO:0008283//cell proliferation;GO:0051726//regulation of cell cycle;GO:0006275//regulation of DNA replication	gi|255577530|ref|XP_002529643.1|/6.90137e-51/conserved hypothetical protein [Ricinus communis]
Unigene14774_LmYL	311	3.59752	-	-	-	gi|359482183|ref|XP_002278512.2|/1.79192e-16/PREDICTED: promoter-binding protein SPL9 [Vitis vinifera]
Unigene567_LmYL	915	3.59752	-	GO:0005488//binding;GO:0004386//helicase activity	GO:0006259//DNA metabolic process	gi|359478480|ref|XP_002275696.2|/9.35852e-87/PREDICTED: Werner syndrome ATP-dependent helicase-like [Vitis vinifera]
Unigene19368_LmYL	1060	3.59752	GO:0005886//plasma membrane	GO:0016301//kinase activity;GO:0004872//receptor activity	GO:0007165//signal transduction;GO:0016310//phosphorylation	gi|307136193|gb|ADN34032.1|/1.02344e-114/leucine-rich repeat family protein [Cucumis melo subsp. melo]
CL4701.Contig2_LmYL	1295	3.59752	GO:0009941//chloroplast envelope;GO:0009535//chloroplast thylakoid membrane	-	GO:0031348//negative regulation of defense response;GO:0009867//jasmonic acid mediated signaling pathway;GO:0035304//regulation of protein dephosphorylation;GO:0009862//systemic acquired resistance, salicylic acid mediated signaling pathway;GO:0010363//regulation of plant-type hypersensitive response;GO:0010310//regulation of hydrogen peroxide metabolic process;GO:0006355//regulation of transcrip…	gi|225457425|ref|XP_002284929.1|/7.33206e-153/PREDICTED: uncharacterized protein LOC100260374 [Vitis vinifera]
Unigene36376_LmYL	662	3.59752	-	-	-	gi|225459203|ref|XP_002285736.1|/2.48882e-52/PREDICTED: blue copper protein-like [Vitis vinifera]
Unigene20516_LmYL	1682	3.58756	GO:0009522//photosystem I;GO:0009941//chloroplast envelope;GO:0048046//apoplast;GO:0010319//stromule;GO:0016021//integral to membrane;GO:0005829//cytosol;GO:0009570//chloroplast stroma;GO:0009535//chloroplast thylakoid membrane	GO:0051287//NAD binding;GO:0050661//NADP binding;GO:0004365//glyceraldehyde-3-phosphate dehydrogenase (NAD+) (phosphorylating) activity;GO:0047100//glyceraldehyde-3-phosphate dehydrogenase (NADP+) (phosphorylating) activity	GO:0010155//regulation of proton transport;GO:0006098//pentose-phosphate shunt;GO:0009749//response to glucose stimulus;GO:0010218//response to far red light;GO:0042744//hydrogen peroxide catabolic process;GO:0009744//response to sucrose stimulus;GO:0006636//unsaturated fatty acid biosynthetic process;GO:0010114//response to red light;GO:0010207//photosystem II assembly;GO:0019288//isopentenyl di…	gi|381393062|gb|AFG28405.1|/0/glyceraldehyde-3-phosphate dehydrogenase B [Pyrus x bretschneideri]
Unigene20453_LmYL	1152	3.58594	GO:0009506//plasmodesma	GO:0008017//microtubule binding;GO:0004674//protein serine/threonine kinase activity	GO:0016310//phosphorylation;GO:0000914//phragmoplast assembly;GO:0009793//embryo development ending in seed dormancy;GO:0010342//endosperm cellularization	gi|225432402|ref|XP_002276882.1|/1.58381e-156/PREDICTED: serine/threonine-protein kinase ULK4-like [Vitis vinifera]
Unigene35375_LmYL	491	3.57816	-	-	-	-
Unigene6273_LmYL	358	3.57816	-	-	-	-
Unigene17396_LmYL	1699	3.57816	GO:0016023//cytoplasmic membrane-bounded vesicle;GO:0016021//integral to membrane	GO:0004497//monooxygenase activity	-	gi|359485809|ref|XP_002262661.2|/0/PREDICTED: uncharacterized protein LOC100253083 [Vitis vinifera]
Unigene30926_LmYL	445	3.57816	-	-	-	-
Unigene6979_LmYL	825	3.57034	GO:0009535//chloroplast thylakoid membrane	GO:0016772//transferase activity, transferring phosphorus-containing groups	GO:0046777//protein autophosphorylation;GO:0006098//pentose-phosphate shunt;GO:0010155//regulation of proton transport;GO:0010207//photosystem II assembly	gi|225464604|ref|XP_002274943.1|/2.66899e-50/PREDICTED: uncharacterized LOC100266405 [Vitis vinifera]
Unigene32414_LmYL	953	3.56838	GO:0009505//plant-type cell wall;GO:0009506//plasmodesma;GO:0016020//membrane	GO:0008233//peptidase activity	GO:0042545//cell wall modification;GO:0009664//plant-type cell wall organization;GO:0006508//proteolysis;GO:0080167//response to karrikin	gi|224067990|ref|XP_002302634.1|/9.03038e-104/predicted protein [Populus trichocarpa]
Unigene34357_LmYL	680	3.56838	GO:0005886//plasma membrane;GO:0005774//vacuolar membrane;GO:0005739//mitochondrion	-	GO:0015706//nitrate transport;GO:0010167//response to nitrate;GO:0019344//cysteine biosynthetic process	gi|225451469|ref|XP_002270737.1|/4.91522e-91/PREDICTED: uncharacterized protein LOC100244537 [Vitis vinifera]
Unigene33199_LmYL	1288	3.56248	-	-	-	-
Unigene9169_LmYL	626	3.55701	GO:0009941//chloroplast envelope;GO:0010598//NAD(P)H dehydrogenase complex (plastoquinone);GO:0009535//chloroplast thylakoid membrane;GO:0005739//mitochondrion	GO:0016655//oxidoreductase activity, acting on NADH or NADPH, quinone or similar compound as acceptor	GO:0006098//pentose-phosphate shunt;GO:0016117//carotenoid biosynthetic process;GO:0043085//positive regulation of catalytic activity;GO:0019252//starch biosynthetic process;GO:0010207//photosystem II assembly;GO:0000023//maltose metabolic process;GO:0016556//mRNA modification;GO:0010258//NADH dehydrogenase complex (plastoquinone) assembly;GO:0009817//defense response to fungus, incompatible inte…	gi|359478527|ref|XP_002275876.2|/5.27555e-70/PREDICTED: NAD(P)H-quinone oxidoreductase subunit N [Vitis vinifera]
Unigene36388_LmYL	1017	3.55042	GO:0009506//plasmodesma;GO:0009505//plant-type cell wall;GO:0046658//anchored to plasma membrane	GO:0001872//(1->3)-beta-D-glucan binding	GO:0010162//seed dormancy;GO:0009069//serine family amino acid metabolic process;GO:0052543//callose deposition in cell wall;GO:0000096//sulfur amino acid metabolic process;GO:0008652//cellular amino acid biosynthetic process;GO:0009740//gibberellic acid mediated signaling pathway;GO:0009664//plant-type cell wall organization	gi|225457225|ref|XP_002284112.1|/8.77154e-68/PREDICTED: glucan endo-1,3-beta-glucosidase-like protein 3 [Vitis vinifera]
Unigene36608_LmYL	964	3.54408	GO:0009535//chloroplast thylakoid membrane;GO:0009570//chloroplast stroma	GO:0003756//protein disulfide isomerase activity;GO:0031072//heat shock protein binding;GO:0051082//unfolded protein binding	GO:0006098//pentose-phosphate shunt;GO:0006364//rRNA processing;GO:0009657//plastid organization;GO:0010207//photosystem II assembly;GO:0010206//photosystem II repair;GO:0035304//regulation of protein dephosphorylation	gi|388492084|gb|AFK34108.1|/6.89885e-67/unknown [Lotus japonicus]
Unigene36908_LmYL	525	3.53863	-	GO:0016787//hydrolase activity	GO:0000041//transition metal ion transport	gi|224105383|ref|XP_002313792.1|/9.57676e-52/predicted protein [Populus trichocarpa]
Unigene13269_LmYL	694	3.53863	GO:0009505//plant-type cell wall;GO:0005576//extracellular region;GO:0016020//membrane	-	GO:0009664//plant-type cell wall organization;GO:0010119//regulation of stomatal movement;GO:0010114//response to red light;GO:0006949//syncytium formation	gi|70779669|gb|AAZ08311.1|/1.65941e-49/putative alpha-expansin [Eucalyptus globulus]
CL4033.Contig1_LmYL	1301	3.53863	GO:0005739//mitochondrion	GO:0004553//hydrolase activity, hydrolyzing O-glycosyl compounds	GO:0005975//carbohydrate metabolic process	gi|225427760|ref|XP_002275280.1|/0/PREDICTED: endoglucanase 24 [Vitis vinifera]
Unigene968_LmYL	554	3.53863	-	-	-	gi|296087340|emb|CBI33714.3|/8.45657e-36/unnamed protein product [Vitis vinifera]
Unigene24902_LmYL	402	3.53863	-	-	-	gi|255568936|ref|XP_002525438.1|/2.47838e-34/conserved hypothetical protein [Ricinus communis]
Unigene26799_LmYL	341	3.53863	GO:0005886//plasma membrane;GO:0005774//vacuolar membrane	-	-	gi|225430476|ref|XP_002283312.1|/3.97581e-32/PREDICTED: probable kinetochore protein NUF2 [Vitis vinifera]
Unigene18488_LmYL	568	3.53863	-	-	-	gi|359497770|ref|XP_002272250.2|/1.76356e-47/PREDICTED: acyl-CoA--sterol O-acyltransferase 1-like [Vitis vinifera]
Unigene36506_LmYL	221	3.53863	-	GO:0020037//heme binding;GO:0016710//trans-cinnamate 4-monooxygenase activity;GO:0009055//electron carrier activity	GO:0055114//oxidation-reduction process	gi|335906173|gb|AEH68208.1|/4.20701e-18/cinnamate 4-hydroxylase [Astragalus mongholicus]
Unigene12859_LmYL	300	3.53863	-	GO:0047213//anthocyanidin 3-O-glucosyltransferase activity;GO:0050502//cis-zeatin O-beta-D-glucosyltransferase activity;GO:0050403//trans-zeatin O-beta-D-glucosyltransferase activity	GO:0008152//metabolic process	gi|342306002|dbj|BAK55737.1|/8.67074e-35/UDP-glucose glucosyltransferase [Gardenia jasminoides]
CL10884.Contig4_LmYL	504	3.53863	-	-	-	gi|343887299|dbj|BAK61845.1|/5.63758e-27/ankyrin repeat family protein [Citrus unshiu]
CL5790.Contig3_LmYL	1302	3.53863	GO:0009506//plasmodesma;GO:0005774//vacuolar membrane;GO:0022625//cytosolic large ribosomal subunit;GO:0005886//plasma membrane	GO:0004674//protein serine/threonine kinase activity;GO:0003735//structural constituent of ribosome;GO:0005524//ATP binding	GO:0006412//translation;GO:0006468//protein phosphorylation;GO:0009620//response to fungus;GO:0010075//regulation of meristem growth;GO:0007169//transmembrane receptor protein tyrosine kinase signaling pathway;GO:0042545//cell wall modification;GO:0009664//plant-type cell wall organization	gi|255585468|ref|XP_002533427.1|/9.15656e-111/ATP binding protein, putative [Ricinus communis]
Unigene34330_LmYL	1874	3.53863	GO:0005874//microtubule	GO:0003777//microtubule motor activity;GO:0005524//ATP binding	GO:0000911//cytokinesis by cell plate formation;GO:0000280//nuclear division;GO:0010389//regulation of G2/M transition of mitotic cell cycle;GO:0007018//microtubule-based movement;GO:0007000//nucleolus organization;GO:0006275//regulation of DNA replication	gi|359477641|ref|XP_002274818.2|/0/PREDICTED: uncharacterized protein LOC100245872 [Vitis vinifera]
Unigene13125_LmYL	247	3.53863	-	-	-	-
Unigene19926_LmYL	801	3.53863	GO:0008287//protein serine/threonine phosphatase complex	GO:0046872//metal ion binding;GO:0004722//protein serine/threonine phosphatase activity	GO:0006470//protein dephosphorylation	gi|359473151|ref|XP_002282388.2|/1.37439e-96/PREDICTED: probable protein phosphatase 2C 14 [Vitis vinifera]
Unigene590_LmYL	604	3.53863	-	-	-	gi|76262500|gb|ABA41400.1|/2.8334e-33/pherophorin-C2 protein precursor [Chlamydomonas reinhardtii]
Unigene28683_LmYL	1332	3.53863	-	GO:0008353//RNA polymerase II carboxy-terminal domain kinase activity;GO:0005524//ATP binding	GO:0046777//protein autophosphorylation;GO:0051301//cell division;GO:0045727//positive regulation of translation	gi|297734625|emb|CBI16676.3|/8.68257e-149/unnamed protein product [Vitis vinifera]
Unigene35940_LmYL	561	3.53863	-	-	-	-
Unigene27595_LmYL	674	3.53863	-	-	-	gi|297744079|emb|CBI37049.3|/4.15967e-26/unnamed protein product [Vitis vinifera]
CL4491.Contig1_LmYL	1211	3.52766	GO:0009535//chloroplast thylakoid membrane	-	GO:0010103//stomatal complex morphogenesis;GO:0019344//cysteine biosynthetic process;GO:0019684//photosynthesis, light reaction	gi|225441393|ref|XP_002278312.1|/3.03799e-97/PREDICTED: uncharacterized protein LOC100241760 [Vitis vinifera]
Unigene18252_LmYL	925	3.52495	GO:0009570//chloroplast stroma;GO:0009543//chloroplast thylakoid lumen	GO:0009055//electron carrier activity;GO:0005507//copper ion binding	GO:0010155//regulation of proton transport;GO:0006098//pentose-phosphate shunt;GO:0010218//response to far red light;GO:0017148//negative regulation of translation;GO:0042744//hydrogen peroxide catabolic process;GO:0009744//response to sucrose stimulus;GO:0055070//copper ion homeostasis;GO:0009825//multidimensional cell growth;GO:0010114//response to red light;GO:0043481//anthocyanin accumulation…	gi|130285|sp|P00289.2|PLAS_SPIOL/4.78037e-62/RecName: Full=Plastocyanin, chloroplastic; Flags: Precursor
Unigene27395_LmYL	1077	3.51845	GO:0005829//cytosol;GO:0005634//nucleus	GO:0008094//DNA-dependent ATPase activity;GO:0003677//DNA binding;GO:0005524//ATP binding	GO:0042127//regulation of cell proliferation;GO:0006275//regulation of DNA replication;GO:0000911//cytokinesis by cell plate formation;GO:0051567//histone H3-K9 methylation;GO:0006270//DNA-dependent DNA replication initiation;GO:0006268//DNA unwinding involved in replication;GO:0010082//regulation of root meristem growth;GO:0006084//acetyl-CoA metabolic process;GO:0006306//DNA methylation;GO:0051…	gi|225425318|ref|XP_002273675.1|/0/PREDICTED: DNA replication licensing factor mcm2 [Vitis vinifera]
Unigene26547_LmYL	1017	3.51814	GO:0010319//stromule;GO:0009941//chloroplast envelope;GO:0010287//plastoglobule;GO:0005739//mitochondrion;GO:0009535//chloroplast thylakoid membrane	-	GO:0009697//salicylic acid biosynthetic process;GO:0019760//glucosinolate metabolic process;GO:0010363//regulation of plant-type hypersensitive response;GO:0010200//response to chitin;GO:0031348//negative regulation of defense response;GO:0050832//defense response to fungus;GO:0006098//pentose-phosphate shunt;GO:0009867//jasmonic acid mediated signaling pathway;GO:0009772//photosynthetic electron…	gi|416681|sp|P32980.1|ATPD_TOBAC/1.75923e-84/RecName: Full=ATP synthase delta chain, chloroplastic; AltName: Full=F-ATPase delta chain; Flags: Precursor
Unigene6653_LmYL	675	3.51473	GO:0010287//plastoglobule;GO:0009941//chloroplast envelope;GO:0022626//cytosolic ribosome;GO:0031977//thylakoid lumen;GO:0016020//membrane;GO:0048046//apoplast	GO:0004332//fructose-bisphosphate aldolase activity	GO:0046686//response to cadmium ion;GO:0009737//response to abscisic acid stimulus;GO:0006096//glycolysis	gi|164470331|gb|ABY58016.1|/2.35155e-69/plastidic aldolase [Solanum tuberosum]
Unigene35927_LmYL	4496	3.51411	GO:0010007//magnesium chelatase complex;GO:0009706//chloroplast inner membrane;GO:0005739//mitochondrion	GO:0051116//cobaltochelatase activity;GO:0016851//magnesium chelatase activity;GO:0000166//nucleotide binding	GO:0015995//chlorophyll biosynthetic process;GO:0019684//photosynthesis, light reaction	gi|356534764|ref|XP_003535922.1|/0/PREDICTED: magnesium-chelatase subunit H-like [Glycine max]
Unigene30204_LmYL	1360	3.51263	GO:0005634//nucleus;GO:0005739//mitochondrion	GO:0008026//ATP-dependent helicase activity;GO:0003676//nucleic acid binding;GO:0005524//ATP binding	GO:0000085//G2 phase of mitotic cell cycle;GO:0000741//karyogamy;GO:0006406//mRNA export from nucleus;GO:0016579//protein deubiquitination;GO:0016571//histone methylation;GO:0000724//double-strand break repair via homologous recombination;GO:0048825//cotyledon development;GO:0051301//cell division;GO:0030422//production of siRNA involved in RNA interference;GO:0010388//cullin deneddylation;GO:000…	gi|296083960|emb|CBI24348.3|/3.9002e-128/unnamed protein product [Vitis vinifera]
CL2601.Contig1_LmYL	1129	3.51166	GO:0005730//nucleolus;GO:0005874//microtubule;GO:0005819//spindle;GO:0009504//cell plate	GO:0004713//protein tyrosine kinase activity;GO:0035175//histone kinase activity (H3-S10 specific);GO:0005524//ATP binding	GO:0010103//stomatal complex morphogenesis;GO:0042127//regulation of cell proliferation;GO:0051567//histone H3-K9 methylation;GO:0010075//regulation of meristem growth;GO:0006342//chromatin silencing;GO:0022402//cell cycle process;GO:0043987//histone H3-S10 phosphorylation	gi|255550892|ref|XP_002516494.1|/4.33222e-159/Serine/threonine-protein kinase, putative [Ricinus communis]
Unigene27227_LmYL	468	3.5021	-	GO:0016705//oxidoreductase activity, acting on paired donors, with incorporation or reduction of molecular oxygen	GO:0016117//carotenoid biosynthetic process	gi|301349920|gb|ADK74376.1|/3.05176e-55/lycopene epsilon cyclase [Camellia sinensis var. assamica]
Unigene30164_LmYL	968	3.49577	GO:0010287//plastoglobule;GO:0009941//chloroplast envelope;GO:0009538//photosystem I reaction center;GO:0009535//chloroplast thylakoid membrane	-	GO:0015979//photosynthesis	gi|157678732|dbj|BAF80471.1|/6.22778e-92/PSI reaction center subunit II [Citrus sinensis]
Unigene36635_LmYL	404	3.49283	GO:0005829//cytosol;GO:0000300//peripheral to membrane of membrane fraction;GO:0005634//nucleus	GO:0004521//endoribonuclease activity;GO:0003743//translation initiation factor activity;GO:0035197//siRNA binding;GO:0005515//protein binding;GO:0035198//miRNA binding	GO:0010267//production of ta-siRNAs involved in RNA interference;GO:0006346//methylation-dependent chromatin silencing;GO:0009965//leaf morphogenesis;GO:0048439//flower morphogenesis;GO:0010051//xylem and phloem pattern formation;GO:0048765//root hair cell differentiation;GO:0051301//cell division;GO:0035019//somatic stem cell maintenance;GO:0006306//DNA methylation;GO:0009926//auxin polar transp…	gi|225432808|ref|XP_002279408.1|/1.14162e-47/PREDICTED: protein argonaute 10-like [Vitis vinifera]
CL4736.Contig1_LmYL	953	3.49163	-	GO:0005488//binding	GO:0006351//transcription, DNA-dependent	gi|224067826|ref|XP_002302552.1|/6.34137e-57/MIKC mads-box transcription factor SOC1 [Populus trichocarpa]
Unigene33706_LmYL	1173	3.48972	GO:0005618//cell wall;GO:0005886//plasma membrane	GO:0051015//actin filament binding	GO:0009825//multidimensional cell growth;GO:0048767//root hair elongation;GO:0000271//polysaccharide biosynthetic process;GO:0009932//cell tip growth;GO:0071555;GO:0030036//actin cytoskeleton organization;GO:0043481//anthocyanin accumulation in tissues in response to UV light;GO:0010817//regulation of hormone levels	gi|225434156|ref|XP_002275001.1|/3.81172e-97/PREDICTED: formin-like protein 1-like [Vitis vinifera]
CL172.Contig1_LmYL	2669	3.488	GO:0016021//integral to membrane;GO:0005774//vacuolar membrane;GO:0005886//plasma membrane	GO:0042626//ATPase activity, coupled to transmembrane movement of substances;GO:0005524//ATP binding;GO:0032440//2-alkenal reductase [NAD(P)] activity	GO:0055085//transmembrane transport;GO:0055114//oxidation-reduction process;GO:0006200//ATP catabolic process	gi|359490537|ref|XP_002267650.2|/0/PREDICTED: ABC transporter C family member 10-like [Vitis vinifera]
CL5790.Contig2_LmYL	943	3.48474	GO:0016023//cytoplasmic membrane-bounded vesicle;GO:0005886//plasma membrane;GO:0016021//integral to membrane	GO:0050321//tau-protein kinase activity;GO:0004872//receptor activity;GO:0005524//ATP binding;GO:0032440//2-alkenal reductase [NAD(P)] activity	GO:0006468//protein phosphorylation;GO:0055114//oxidation-reduction process	gi|359491530|ref|XP_002279127.2|/2.25567e-115/PREDICTED: probable inactive receptor kinase At1g48480-like [Vitis vinifera]
Unigene28622_LmYL	1147	3.48457	-	-	GO:0050896//response to stimulus	gi|257480323|gb|ACV60360.1|/3.89784e-131/RD22-like protein [Camellia sinensis]
Unigene16780_LmYL	1696	3.48307	GO:0009544//chloroplast ATP synthase complex;GO:0045261//proton-transporting ATP synthase complex, catalytic core F(1);GO:0009941//chloroplast envelope	GO:0030234//enzyme regulator activity;GO:0046961//proton-transporting ATPase activity, rotational mechanism;GO:0046933//hydrogen ion transporting ATP synthase activity, rotational mechanism	GO:0009108//coenzyme biosynthetic process;GO:0009695//jasmonic acid biosynthetic process;GO:0009965//leaf morphogenesis;GO:0043085//positive regulation of catalytic activity;GO:0019344//cysteine biosynthetic process;GO:0009072//aromatic amino acid family metabolic process;GO:0009772//photosynthetic electron transport in photosystem II;GO:0006364//rRNA processing;GO:0019252//starch biosynthetic pr…	gi|231610|sp|P29790.1|ATPG_TOBAC/0/RecName: Full=ATP synthase gamma chain, chloroplastic; AltName: Full=F-ATPase gamma subunit; Flags: Precursor
Unigene6242_LmYL	890	3.48292	GO:0005634//nucleus	GO:0005515//protein binding	GO:0000911//cytokinesis by cell plate formation;GO:0051322//anaphase;GO:0010389//regulation of G2/M transition of mitotic cell cycle;GO:0009909//regulation of flower development;GO:0000724//double-strand break repair via homologous recombination;GO:0016444//somatic cell DNA recombination;GO:0051567//histone H3-K9 methylation;GO:0031047//gene silencing by RNA;GO:0009555//pollen development;GO:0006…	gi|225429793|ref|XP_002282796.1|/6.63366e-82/PREDICTED: replication factor A protein 2 [Vitis vinifera]
CL8686.Contig2_LmYL	567	3.48181	GO:0010287//plastoglobule;GO:0009941//chloroplast envelope;GO:0048046//apoplast;GO:0009535//chloroplast thylakoid membrane;GO:0005739//mitochondrion	-	GO:0009765//photosynthesis, light harvesting;GO:0009637//response to blue light;GO:0010218//response to far red light;GO:0010114//response to red light	gi|397789264|gb|AFO67221.1|/2.22573e-50/putative chlorophyll a/b binding protein, partial [Aralia elata]
Unigene19356_LmYL	389	3.47723	-	-	-	gi|356545636|ref|XP_003541243.1|/4.17548e-13/PREDICTED: uncharacterized protein LOC100811842 [Glycine max]
Unigene32134_LmYL	412	3.47723	-	GO:0047213//anthocyanidin 3-O-glucosyltransferase activity	GO:0008152//metabolic process	gi|359493630|ref|XP_002282825.2|/4.91465e-51/PREDICTED: UDP-glycosyltransferase 79B6-like [Vitis vinifera]
Unigene24816_LmYL	540	3.47723	-	-	GO:0009987//cellular process	gi|225464499|ref|XP_002272003.1|/1.93425e-26/PREDICTED: kinesin-like protein KIF22-like [Vitis vinifera]
Unigene6462_LmYL	333	3.47723	GO:0005886//plasma membrane;GO:0005829//cytosol	GO:0004331//fructose-2,6-bisphosphate 2-phosphatase activity;GO:0003873//6-phosphofructo-2-kinase activity;GO:0005524//ATP binding;GO:2001070//starch binding	GO:0006000//fructose metabolic process;GO:0042732//D-xylose metabolic process;GO:0006002//fructose 6-phosphate metabolic process;GO:0016310//phosphorylation;GO:0006003//fructose 2,6-bisphosphate metabolic process;GO:0043609//regulation of carbon utilization	gi|225434528|ref|XP_002276394.1|/1.15685e-55/PREDICTED: 6-phosphofructo-2-kinase/fructose-2,6-biphosphatase 3 [Vitis vinifera]
Unigene6704_LmYL	341	3.47723	-	-	-	-
Unigene7693_LmYL	360	3.47723	GO:0009570//chloroplast stroma	-	GO:0009658//chloroplast organization	gi|359495626|ref|XP_002269600.2|/4.78018e-17/PREDICTED: pentatricopeptide repeat-containing protein At4g16390, chloroplastic [Vitis vinifera]
Unigene38302_LmYL	512	3.47723	-	GO:0020037//heme binding;GO:0016705//oxidoreductase activity, acting on paired donors, with incorporation or reduction of molecular oxygen;GO:0004497//monooxygenase activity;GO:0009055//electron carrier activity	GO:0055114//oxidation-reduction process	gi|388827897|gb|AFK79031.1|/2.28081e-39/cytochrome P450 CYP736A54 [Bupleurum chinense]
Unigene26719_LmYL	670	3.47723	-	GO:0016787//hydrolase activity;GO:0005488//binding	-	gi|359477935|ref|XP_003632043.1|/2.10621e-38/PREDICTED: LOW QUALITY PROTEIN: Werner Syndrome-like exonuclease-like [Vitis vinifera]
Unigene15164_LmYL	449	3.47723	GO:0009506//plasmodesma	GO:0003896//DNA primase activity	GO:0051726//regulation of cell cycle;GO:0051567//histone H3-K9 methylation;GO:0006269//DNA replication, synthesis of RNA primer;GO:0006270//DNA-dependent DNA replication initiation;GO:0008283//cell proliferation;GO:0006275//regulation of DNA replication;GO:0006306//DNA methylation	gi|225433446|ref|XP_002285679.1|/3.31954e-66/PREDICTED: probable DNA primase large subunit [Vitis vinifera]
Unigene38193_LmYL	849	3.47723	GO:0005886//plasma membrane;GO:0016021//integral to membrane	GO:0015326//cationic amino acid transmembrane transporter activity;GO:0015174//basic amino acid transmembrane transporter activity	GO:0015837//amine transport;GO:0009624//response to nematode;GO:0003333//amino acid transmembrane transport	gi|225464416|ref|XP_002269556.1|/5.00466e-108/PREDICTED: high affinity cationic amino acid transporter 1 [Vitis vinifera]
CL10297.Contig2_LmYL	1042	3.47723	-	GO:0046872//metal ion binding;GO:0042409//caffeoyl-CoA O-methyltransferase activity	GO:0032259//methylation	gi|224122628|ref|XP_002330529.1|/2.01747e-99/predicted protein [Populus trichocarpa]
Unigene4865_LmYL	238	3.47723	-	-	-	-
CL7796.Contig1_LmYL	371	3.47723	-	-	-	gi|321272239|gb|ADW80126.1|/1.12407e-10/hybrid proline-rich protein [Gossypium hirsutum]
Unigene38567_LmYL	515	3.47723	-	-	-	gi|225451731|ref|XP_002277074.1|/8.60703e-10/PREDICTED: transcription factor TCP13 [Vitis vinifera]
Unigene19404_LmYL	220	3.47723	-	GO:0016705//oxidoreductase activity, acting on paired donors, with incorporation or reduction of molecular oxygen;GO:0005506//iron ion binding;GO:0004497//monooxygenase activity	-	gi|297740047|emb|CBI30229.3|/9.10611e-13/unnamed protein product [Vitis vinifera]
Unigene18427_LmYL	730	3.47723	GO:0005886//plasma membrane	-	-	gi|297746201|emb|CBI16257.3|/1.14708e-51/unnamed protein product [Vitis vinifera]
Unigene6654_LmYL	971	3.47414	GO:0010287//plastoglobule;GO:0009941//chloroplast envelope;GO:0022626//cytosolic ribosome;GO:0031977//thylakoid lumen;GO:0016020//membrane;GO:0048046//apoplast	GO:0004332//fructose-bisphosphate aldolase activity	GO:0046686//response to cadmium ion;GO:0009737//response to abscisic acid stimulus;GO:0006096//glycolysis	gi|354464671|gb|AER26531.1|/8.91319e-139/fructose 1,6 bisphosphate aldolase class 1 [Carica papaya]
Unigene14927_LmYL	1066	3.47152	-	-	-	gi|357454401|ref|XP_003597481.1|/5.03221e-61/Beta-glucosidase D4 [Medicago truncatula]
CL8357.Contig1_LmYL	1599	3.46895	-	-	-	gi|225447679|ref|XP_002276090.1|/4.02966e-117/PREDICTED: malonyl-coenzyme A:anthocyanin 3-O-glucoside-6''-O-malonyltransferase-like [Vitis vinifera]
CL4574.Contig1_LmYL	1007	3.46891	GO:0030095//chloroplast photosystem II;GO:0019898//extrinsic to membrane;GO:0009570//chloroplast stroma;GO:0009654//oxygen evolving complex;GO:0009543//chloroplast thylakoid lumen;GO:0048046//apoplast	GO:0005509//calcium ion binding	GO:0030003//cellular cation homeostasis;GO:0015979//photosynthesis;GO:0070838//divalent metal ion transport;GO:0009853//photorespiration	gi|225469185|ref|XP_002275624.1|/3.98032e-97/PREDICTED: oxygen-evolving enhancer protein 3-2, chloroplastic [Vitis vinifera]
Unigene21055_LmYL	231	3.46824	GO:0016023//cytoplasmic membrane-bounded vesicle	GO:0005507//copper ion binding;GO:0009055//electron carrier activity	-	gi|351723415|ref|NP_001237022.1|/9.00034e-16/uncharacterized protein LOC100305555 precursor [Glycine max]
Unigene28938_LmYL	312	3.46201	GO:0000786//nucleosome;GO:0005634//nucleus	GO:0003677//DNA binding	GO:0006334//nucleosome assembly	gi|356557465|ref|XP_003547036.1|/4.84073e-30/PREDICTED: histone H4-like [Glycine max]
Unigene7275_LmYL	306	3.46146	-	-	-	gi|224067956|ref|XP_002302617.1|/2.42709e-29/predicted protein [Populus trichocarpa]
CL1306.Contig3_LmYL	2470	3.45866	GO:0016021//integral to membrane	GO:0005275//amine transmembrane transporter activity	GO:0006865//amino acid transport	gi|297734857|emb|CBI17091.3|/0/unnamed protein product [Vitis vinifera]
Unigene15866_LmYL	706	3.45617	-	-	-	gi|225459312|ref|XP_002284166.1|/4.16135e-64/PREDICTED: uncharacterized protein LOC100262645 [Vitis vinifera]
Unigene17643_LmYL	712	3.45617	GO:0016021//integral to membrane	GO:0008271//secondary active sulfate transmembrane transporter activity	GO:0008272//sulfate transport;GO:0055085//transmembrane transport	gi|359479669|ref|XP_003632327.1|/1.23401e-87/PREDICTED: sulfate transporter 3.1-like [Vitis vinifera]
CL2708.Contig1_LmYL	1713	3.45009	GO:0005622//intracellular	GO:0044212//transcription regulatory region DNA binding;GO:0003700//sequence-specific DNA binding transcription factor activity	GO:0031348//negative regulation of defense response;GO:0009867//jasmonic acid mediated signaling pathway;GO:0035304//regulation of protein dephosphorylation;GO:0009862//systemic acquired resistance, salicylic acid mediated signaling pathway;GO:0010363//regulation of plant-type hypersensitive response;GO:0009910//negative regulation of flower development;GO:0010310//regulation of hydrogen peroxide…	gi|225446455|ref|XP_002275230.1|/1.46755e-138/PREDICTED: transcription activator GLK1-like [Vitis vinifera]
Unigene34518_LmYL	993	3.44843	-	GO:0003677//DNA binding;GO:0003700//sequence-specific DNA binding transcription factor activity	GO:0010048//vernalization response;GO:0009086//methionine biosynthetic process;GO:0006355//regulation of transcription, DNA-dependent;GO:0048573//photoperiodism, flowering;GO:0000394//RNA splicing, via endonucleolytic cleavage and ligation;GO:0009567//double fertilization forming a zygote and endosperm	gi|118486035|gb|ABK94861.1|/4.0222e-110/unknown [Populus trichocarpa]
CL416.Contig6_LmYL	475	3.44552	-	-	-	-
CL6902.Contig1_LmYL	757	3.44552	-	GO:0046872//metal ion binding;GO:0016491//oxidoreductase activity	-	gi|359489376|ref|XP_002271420.2|/2.06578e-67/PREDICTED: LOW QUALITY PROTEIN: cytochrome P450 76C4-like [Vitis vinifera]
Unigene22181_LmYL	1217	3.43909	GO:0005634//nucleus	GO:0008094//DNA-dependent ATPase activity;GO:0003677//DNA binding;GO:0005515//protein binding;GO:0005524//ATP binding	GO:0006268//DNA unwinding involved in replication;GO:0006270//DNA-dependent DNA replication initiation	gi|255587170|ref|XP_002534164.1|/8.86183e-113/minichromosome maintenance protein, putative [Ricinus communis]
Unigene26620_LmYL	491	3.43479	-	-	-	-
Unigene30665_LmYL	1755	3.42721	GO:0005739//mitochondrion;GO:0009941//chloroplast envelope;GO:0009535//chloroplast thylakoid membrane;GO:0009570//chloroplast stroma;GO:0022626//cytosolic ribosome;GO:0048046//apoplast	GO:0005524//ATP binding;GO:0004356//glutamate-ammonia ligase activity	GO:0009651//response to salt stress;GO:0006542//glutamine biosynthetic process;GO:0006807//nitrogen compound metabolic process;GO:0046686//response to cadmium ion	gi|8928128|sp|O22506.1|GLNA2_DAUCA/0/RecName: Full=Glutamine synthetase, chloroplastic; AltName: Full=GS2; AltName: Full=Glutamate--ammonia ligase; Flags: Precursor
Unigene31669_LmYL	954	3.42047	-	GO:0003824//catalytic activity	-	gi|225457807|ref|XP_002266022.1|/6.56229e-54/PREDICTED: thioredoxin M-type, chloroplastic [Vitis vinifera]
Unigene31153_LmYL	1419	3.4131	-	-	GO:0009987//cellular process	gi|359489997|ref|XP_002274897.2|/3.0344e-38/PREDICTED: uncharacterized protein LOC100259588 [Vitis vinifera]
Unigene4517_LmYL	380	3.4131	-	-	-	-
Unigene20722_LmYL	573	3.4131	GO:0005730//nucleolus	-	-	gi|356512738|ref|XP_003525073.1|/5.92735e-43/PREDICTED: uncharacterized protein LOC100805080 [Glycine max]
Unigene27260_LmYL	324	3.4131	-	-	-	-
Unigene9857_LmYL	499	3.4131	GO:0005634//nucleus;GO:0005829//cytosol	GO:0032440//2-alkenal reductase [NAD(P)] activity;GO:0008270//zinc ion binding;GO:0000166//nucleotide binding	GO:0009407//toxin catabolic process;GO:0010583;GO:0006979//response to oxidative stress;GO:0046686//response to cadmium ion;GO:0015824//proline transport;GO:0055114//oxidation-reduction process	gi|225445486|ref|XP_002285167.1|/2.3716e-70/PREDICTED: NADP-dependent alkenal double bond reductase P1 [Vitis vinifera]
Unigene7185_LmYL	277	3.4131	GO:0009505//plant-type cell wall;GO:0005576//extracellular region;GO:0016020//membrane	-	GO:0009828//plant-type cell wall loosening;GO:0009739//response to gibberellin stimulus;GO:0009826//unidimensional cell growth;GO:0010119//regulation of stomatal movement;GO:0010114//response to red light;GO:0006949//syncytium formation	gi|66737356|gb|AAY54624.1|/6.10641e-49/expansin 3 [Nelumbo nucifera]
Unigene30809_LmYL	610	3.4131	-	-	-	-
Unigene38571_LmYL	434	3.4131	GO:0005618//cell wall	GO:0043169//cation binding;GO:0030246//carbohydrate binding;GO:0004565//beta-galactosidase activity	GO:0005975//carbohydrate metabolic process	gi|359496328|ref|XP_003635211.1|/1.64703e-30/PREDICTED: beta-galactosidase 6-like [Vitis vinifera]
CL3013.Contig4_LmYL	302	3.4131	-	-	GO:0050896//response to stimulus	gi|332319679|sp|P85524.1|KIRO_ACTDE/3.63909e-25/RecName: Full=Kirola; AltName: Allergen=Act d 11
CL887.Contig2_LmYL	647	3.4131	GO:0005737//cytoplasm;GO:0005634//nucleus	GO:0016538//cyclin-dependent protein kinase regulator activity;GO:0019901//protein kinase binding;GO:0004693//cyclin-dependent protein kinase activity	GO:0045736//negative regulation of cyclin-dependent protein kinase activity;GO:0010440//stomatal lineage progression;GO:0010389//regulation of G2/M transition of mitotic cell cycle;GO:0000724//double-strand break repair via homologous recombination;GO:0051301//cell division;GO:0042023//DNA endoreduplication	gi|255538138|ref|XP_002510134.1|/4.83576e-53/cyclin A, putative [Ricinus communis]
Unigene35134_LmYL	500	3.4131	GO:0005815//microtubule organizing center;GO:0005618//cell wall;GO:0005829//cytosol;GO:0005874//microtubule;GO:0005635//nuclear envelope;GO:0005886//plasma membrane;GO:0005739//mitochondrion	GO:0005198//structural molecule activity;GO:0005525//GTP binding;GO:0003924//GTPase activity	GO:0010103//stomatal complex morphogenesis;GO:0000914//phragmoplast assembly;GO:0007017//microtubule-based process;GO:0051641//cellular localization;GO:0006184//GTP catabolic process;GO:0051258//protein polymerization;GO:0009553//embryo sac development;GO:0048768//root hair cell tip growth;GO:0048366//leaf development	gi|94449004|gb|ABF19052.1|/8.43504e-68/gamma-tubulin, partial [Nicotiana tabacum]
CL9782.Contig1_LmYL	1395	3.4131	-	GO:0016709//oxidoreductase activity, acting on paired donors, with incorporation or reduction of molecular oxygen, NADH or NADPH as one donor, and incorporation of one atom of oxygen;GO:0005506//iron ion binding	GO:0008152//metabolic process	gi|388827887|gb|AFK79026.1|/3.90511e-123/cytochrome P450 CYP82T1 [Bupleurum chinense]
Unigene36805_LmYL	379	3.4131	-	-	-	gi|356569983|ref|XP_003553172.1|/2.8339e-06/PREDICTED: NAD(P)H-quinone oxidoreductase subunit N-like [Glycine max]
Unigene26263_LmYL	2553	3.4131	GO:0016021//integral to membrane	GO:0016760//cellulose synthase (UDP-forming) activity	GO:0030244//cellulose biosynthetic process;GO:0007047//cellular cell wall organization	gi|359483534|ref|XP_002269610.2|/0/PREDICTED: cellulose synthase A catalytic subunit 8 [UDP-forming] [Vitis vinifera]
CL3337.Contig1_LmYL	1713	3.4131	GO:0048046//apoplast	GO:0052716//hydroquinone:oxygen oxidoreductase activity;GO:0005507//copper ion binding	GO:0046274//lignin catabolic process;GO:0055114//oxidation-reduction process	gi|225435092|ref|XP_002284473.1|/0/PREDICTED: laccase-17 [Vitis vinifera]
Unigene12920_LmYL	536	3.4131	GO:0005634//nucleus	GO:0043565//sequence-specific DNA binding;GO:0046983//protein dimerization activity;GO:0003700//sequence-specific DNA binding transcription factor activity	GO:0009414//response to water deprivation;GO:0009651//response to salt stress;GO:0010255//glucose mediated signaling pathway;GO:0009738//abscisic acid mediated signaling pathway;GO:0045893//positive regulation of transcription, DNA-dependent	gi|375155309|gb|AFA37978.1|/2.96843e-59/ABA responsive element-binding protein [Solanum torvum]
Unigene27220_LmYL	1110	3.4131	GO:0009941//chloroplast envelope;GO:0043601//nuclear replisome;GO:0042555//MCM complex	GO:0005515//protein binding	GO:0031047//gene silencing by RNA;GO:0006275//regulation of DNA replication;GO:0051567//histone H3-K9 methylation;GO:0006270//DNA-dependent DNA replication initiation;GO:0000724//double-strand break repair via homologous recombination;GO:0008283//cell proliferation;GO:0010090//trichome morphogenesis;GO:0006306//DNA methylation;GO:0016444//somatic cell DNA recombination;GO:0042023//DNA endoredupli…	gi|225448645|ref|XP_002274437.1|/1.51099e-140/PREDICTED: mini-chromosome maintenance complex-binding protein [Vitis vinifera]
Unigene22903_LmYL	845	3.4131	-	-	-	gi|225425621|ref|XP_002266261.1|/2.41859e-62/PREDICTED: uncharacterized protein LOC100250014 [Vitis vinifera]
Unigene26285_LmYL	574	3.4131	GO:0016021//integral to membrane	GO:0008270//zinc ion binding;GO:0016760//cellulose synthase (UDP-forming) activity	GO:0010413//glucuronoxylan metabolic process;GO:0009867//jasmonic acid mediated signaling pathway;GO:0030244//cellulose biosynthetic process;GO:0042742//defense response to bacterium;GO:0052386//cell wall thickening;GO:0007047//cellular cell wall organization;GO:0009834//secondary cell wall biogenesis;GO:0045492//xylan biosynthetic process;GO:0009863//salicylic acid mediated signaling pathway;GO:…	gi|297744201|emb|CBI37171.3|/3.45886e-59/unnamed protein product [Vitis vinifera]
Unigene35437_LmYL	543	3.4131	-	-	-	gi|147820369|emb|CAN61246.1|/4.0025e-43/hypothetical protein VITISV_014803 [Vitis vinifera]
CL8017.Contig1_LmYL	1775	3.4131	-	GO:0050511//undecaprenyldiphospho-muramoylpentapeptide beta-N-acetylglucosaminyltransferase activity;GO:0051991;GO:0030246//carbohydrate binding	GO:0009693//ethylene biosynthetic process;GO:0019277;GO:0030259//lipid glycosylation	gi|297734253|emb|CBI15500.3|/5.80174e-162/unnamed protein product [Vitis vinifera]
CL9424.Contig1_LmYL	1271	3.4131	-	-	GO:0010158//abaxial cell fate specification;GO:0010154//fruit development;GO:0010159//specification of organ position;GO:0010450//inflorescence meristem growth;GO:0009909//regulation of flower development;GO:0009933//meristem structural organization;GO:0010093//specification of floral organ identity	gi|41745624|gb|AAS10177.1|/1.08184e-100/YABBY-like transcription factor GRAMINIFOLIA [Antirrhinum majus]
Unigene11845_LmYL	443	3.4131	-	-	-	-
Unigene24014_LmYL	670	3.4131	GO:0005634//nucleus	GO:0005515//protein binding;GO:0043565//sequence-specific DNA binding;GO:0042626//ATPase activity, coupled to transmembrane movement of substances;GO:0003700//sequence-specific DNA binding transcription factor activity;GO:0005524//ATP binding	GO:0010103//stomatal complex morphogenesis;GO:0009072//aromatic amino acid family metabolic process;GO:0000096//sulfur amino acid metabolic process;GO:0016117//carotenoid biosynthetic process;GO:0006636//unsaturated fatty acid biosynthetic process;GO:0010227//floral organ abscission;GO:0009793//embryo development ending in seed dormancy;GO:0044272;GO:0019288//isopentenyl diphosphate biosynthetic …	gi|296081624|emb|CBI20629.3|/2.26915e-93/unnamed protein product [Vitis vinifera]
CL6252.Contig1_LmYL	1492	3.39424	GO:0016023//cytoplasmic membrane-bounded vesicle	GO:0009055//electron carrier activity;GO:0020037//heme binding;GO:0019825//oxygen binding;GO:0070330//aromatase activity	GO:0055114//oxidation-reduction process	gi|225440161|ref|XP_002278009.1|/0/PREDICTED: cytochrome P450 94A1 [Vitis vinifera]
Unigene28860_LmYL	843	3.38663	-	GO:0003677//DNA binding	GO:0009414//response to water deprivation;GO:0009651//response to salt stress;GO:0009738//abscisic acid mediated signaling pathway	gi|225458629|ref|XP_002284785.1|/1.60464e-74/PREDICTED: ripening-related bZIP protein-like isoform 1 [Vitis vinifera]
Unigene13334_LmYL	400	3.38663	GO:0009507//chloroplast;GO:0005739//mitochondrion	GO:0005524//ATP binding;GO:0001758//retinal dehydrogenase activity	GO:0046686//response to cadmium ion;GO:0055114//oxidation-reduction process	gi|255540719|ref|XP_002511424.1|/8.53026e-43/aldehyde dehydrogenase, putative [Ricinus communis]
Unigene24772_LmYL	295	3.38663	-	-	-	gi|255545204|ref|XP_002513663.1|/9.34216e-10/conserved hypothetical protein [Ricinus communis]
Unigene7690_LmYL	980	3.38168	GO:0009506//plasmodesma;GO:0016020//membrane	-	GO:0010075//regulation of meristem growth;GO:0051322//anaphase;GO:0000911//cytokinesis by cell plate formation;GO:0008283//cell proliferation;GO:0000226//microtubule cytoskeleton organization;GO:0051707//response to other organism	gi|359491024|ref|XP_003634206.1|/1.69862e-121/PREDICTED: thaumatin-like protein-like [Vitis vinifera]
CL1592.Contig3_LmYL	2224	3.37993	GO:0005576//extracellular region	GO:0050660//flavin adenine dinucleotide binding;GO:0008812//choline dehydrogenase activity;GO:0046593//mandelonitrile lyase activity	GO:0006066//alcohol metabolic process;GO:0009553//embryo sac development;GO:0007267//cell-cell signaling;GO:0010430//fatty acid omega-oxidation	gi|297743084|emb|CBI35951.3|/0/unnamed protein product [Vitis vinifera]
Unigene11773_LmYL	222	3.37993	GO:0009505//plant-type cell wall;GO:0005886//plasma membrane;GO:0005783//endoplasmic reticulum	GO:0016710//trans-cinnamate 4-monooxygenase activity;GO:0009055//electron carrier activity;GO:0020037//heme binding	GO:0009555//pollen development;GO:0009611//response to wounding;GO:0009808//lignin metabolic process;GO:0040007//growth;GO:0009416//response to light stimulus;GO:0055114//oxidation-reduction process;GO:0080167//response to karrikin	gi|343796371|gb|AEM63594.1|/3.56145e-17/cinnamate 4-hydroxylase [Leucaena leucocephala]
Unigene29927_LmYL	1671	3.37744	-	GO:0003677//DNA binding	GO:0045962//positive regulation of development, heterochronic;GO:0006417//regulation of translation;GO:0016226//iron-sulfur cluster assembly;GO:0009965//leaf morphogenesis;GO:0010027//thylakoid membrane organization;GO:0010228//vegetative to reproductive phase transition of meristem;GO:0048481//ovule development;GO:0030154//cell differentiation;GO:0045893//positive regulation of transcription, DN…	gi|37783285|gb|AAO43102.1|/1.20571e-129/mutant cincinnata [Antirrhinum majus]
Unigene33948_LmYL	327	3.37688	-	-	-	-
Unigene29892_LmYL	727	3.37217	-	-	-	gi|118482538|gb|ABK93190.1|/1.76756e-28/unknown [Populus trichocarpa]
Unigene10411_LmYL	803	3.3687	GO:0005634//nucleus;GO:0005739//mitochondrion	-	GO:0009987//cellular process	gi|225427181|ref|XP_002278824.1|/1.30129e-78/PREDICTED: transcription factor bHLH71 [Vitis vinifera]
Unigene31490_LmYL	374	3.3687	GO:0016020//membrane	GO:0046873//metal ion transmembrane transporter activity;GO:0016491//oxidoreductase activity	GO:0055085//transmembrane transport;GO:0030001//metal ion transport	gi|381282974|gb|AFG19376.1|/3.03589e-24/zinc transporter protein [Vitis vinifera]
Unigene17295_LmYL	428	3.3687	GO:0005783//endoplasmic reticulum	-	-	gi|356575984|ref|XP_003556115.1|/2.40801e-13/PREDICTED: uncharacterized protein LOC100797452 [Glycine max]
Unigene5086_LmYL	780	3.3687	GO:0009524//phragmoplast;GO:0009574//preprophase band;GO:0009506//plasmodesma;GO:0055028//cortical microtubule;GO:0005819//spindle	GO:0008017//microtubule binding	GO:0046785//microtubule polymerization;GO:0051322//anaphase	gi|359487120|ref|XP_002265814.2|/1.00853e-72/PREDICTED: 65-kDa microtubule-associated protein 5-like [Vitis vinifera]
CL4241.Contig1_LmYL	750	3.3687	GO:0009536//plastid;GO:0009524//phragmoplast;GO:0005874//microtubule	GO:0003777//microtubule motor activity;GO:0005524//ATP binding	GO:0000226//microtubule cytoskeleton organization;GO:0006346//methylation-dependent chromatin silencing;GO:0031048//chromatin silencing by small RNA;GO:0000911//cytokinesis by cell plate formation;GO:0051567//histone H3-K9 methylation;GO:0048453//sepal formation;GO:0048451//petal formation;GO:0009909//regulation of flower development;GO:0007018//microtubule-based movement	gi|224110598|ref|XP_002315571.1|/1.44357e-113/predicted protein [Populus trichocarpa]
CL5457.Contig3_LmYL	1323	3.36274	GO:0048046//apoplast;GO:0005618//cell wall	GO:0004553//hydrolase activity, hydrolyzing O-glycosyl compounds;GO:0016762//xyloglucan:xyloglucosyl transferase activity	GO:0006073//cellular glucan metabolic process	gi|224146658|ref|XP_002326087.1|/5.75045e-145/predicted protein [Populus trichocarpa]
Unigene28796_LmYL	1194	3.36151	GO:0044424//intracellular part	GO:0005488//binding	-	gi|296083731|emb|CBI23720.3|/2.59773e-101/unnamed protein product [Vitis vinifera]
Unigene19880_LmYL	408	3.34598	-	-	-	-
Unigene14017_LmYL	448	3.34598	-	GO:0020037//heme binding;GO:0004601//peroxidase activity	GO:0055114//oxidation-reduction process;GO:0006979//response to oxidative stress	gi|369794151|gb|AEX20392.1|/5.3734e-37/putative class III peroxidase [Coffea arabica x Coffea canephora]
Unigene11499_LmYL	442	3.34598	-	-	-	-
CL7175.Contig2_LmYL	248	3.34598	-	-	-	-
Unigene270_LmYL	987	3.34598	-	-	GO:0044267//cellular protein metabolic process	gi|240255330|ref|NP_187840.7|/4.08627e-22/FKBP-like peptidyl-prolyl cis-trans isomerase family protein [Arabidopsis thaliana]
Unigene15061_LmYL	650	3.34598	-	GO:0004364//glutathione transferase activity	-	gi|255539098|ref|XP_002510614.1|/7.63587e-75/glutathione-s-transferase theta, gst, putative [Ricinus communis]
Unigene37794_LmYL	328	3.34598	GO:0005886//plasma membrane;GO:0016021//integral to membrane	GO:0015171//amino acid transmembrane transporter activity	GO:0009624//response to nematode;GO:0003333//amino acid transmembrane transport	gi|224113419|ref|XP_002316491.1|/1.49083e-10/cationic amino acid transporter [Populus trichocarpa]
Unigene4450_LmYL	466	3.34598	-	-	-	-
CL11512.Contig2_LmYL	202	3.34598	GO:0016023//cytoplasmic membrane-bounded vesicle;GO:0009536//plastid	GO:0016788//hydrolase activity, acting on ester bonds	GO:0006629//lipid metabolic process	gi|45649132|gb|AAS75127.1|/8.89515e-32/GSDL-motif lipase [Agave americana]
Unigene15186_LmYL	294	3.34598	-	-	-	gi|327533498|gb|AEA92686.1|/3.28441e-47/3-hydroxy-3-methylglutaryl coenzyme A [Taraxacum kok-saghyz]
Unigene13661_LmYL	480	3.34598	-	GO:0047987;GO:0020037//heme binding;GO:0016705//oxidoreductase activity, acting on paired donors, with incorporation or reduction of molecular oxygen;GO:0004497//monooxygenase activity;GO:0009055//electron carrier activity	GO:0055114//oxidation-reduction process	gi|15982240|emb|CAC91565.1|/1.19881e-57/hydroperoxide lyase [Nicotiana attenuata]
Unigene22320_LmYL	745	3.34598	-	GO:0004713//protein tyrosine kinase activity;GO:0005524//ATP binding;GO:0004709//MAP kinase kinase kinase activity	GO:0010413//glucuronoxylan metabolic process;GO:0016926//protein desumoylation;GO:0010228//vegetative to reproductive phase transition of meristem;GO:0000186//activation of MAPKK activity;GO:0045492//xylan biosynthetic process;GO:0050665//hydrogen peroxide biosynthetic process;GO:0000165//MAPKKK cascade	gi|225424744|ref|XP_002266222.1|/1.62606e-109/PREDICTED: serine/threonine-protein kinase PBS1 [Vitis vinifera]
Unigene9859_LmYL	896	3.33752	GO:0005840//ribosome;GO:0009535//chloroplast thylakoid membrane	GO:0003735//structural constituent of ribosome;GO:0003723//RNA binding	GO:0010027//thylakoid membrane organization;GO:0042254//ribosome biogenesis;GO:0006412//translation	gi|225426247|ref|XP_002264340.1|/2.39776e-63/PREDICTED: 30S ribosomal protein S6 alpha, chloroplastic [Vitis vinifera]
Unigene33506_LmYL	1278	3.32713	GO:0005739//mitochondrion	-	-	gi|224071359|ref|XP_002303421.1|/4.10999e-124/predicted protein [Populus trichocarpa]
Unigene20973_LmYL	923	3.32492	GO:0000786//nucleosome;GO:0005634//nucleus	GO:0003677//DNA binding	GO:0006355//regulation of transcription, DNA-dependent;GO:0006334//nucleosome assembly	gi|1181589|dbj|BAA11766.1|/8.12884e-54/high mobility group protein [Canavalia gladiata]
Unigene30149_LmYL	806	3.3229	-	-	GO:0043085//positive regulation of catalytic activity;GO:0000023//maltose metabolic process;GO:0019252//starch biosynthetic process	gi|225446613|ref|XP_002280622.1|/2.90531e-94/PREDICTED: uncharacterized protein LOC100243760 [Vitis vinifera]
CL2272.Contig1_LmYL	441	3.3229	GO:0010319//stromule;GO:0005783//endoplasmic reticulum;GO:0009570//chloroplast stroma;GO:0009506//plasmodesma;GO:0009941//chloroplast envelope;GO:0009524//phragmoplast;GO:0005886//plasma membrane;GO:0016021//integral to membrane;GO:0009534//chloroplast thylakoid;GO:0016459//myosin complex;GO:0048046//apoplast;GO:0005743//mitochondrial inner membrane;GO:0005634//nucleus;GO:0009504//cell plate;GO:0…	GO:0003700//sequence-specific DNA binding transcription factor activity;GO:0004857//enzyme inhibitor activity;GO:0008047//enzyme activator activity;GO:0015035//protein disulfide oxidoreductase activity;GO:0003677//DNA binding;GO:0005524//ATP binding;GO:0009055//electron carrier activity;GO:0003774//motor activity;GO:0042626//ATPase activity, coupled to transmembrane movement of substances	GO:0009686//gibberellin biosynthetic process;GO:0009965//leaf morphogenesis;GO:0010413//glucuronoxylan metabolic process;GO:0030048//actin filament-based movement;GO:0043085//positive regulation of catalytic activity;GO:0006098//pentose-phosphate shunt;GO:0006200//ATP catabolic process;GO:0045492//xylan biosynthetic process;GO:0006364//rRNA processing;GO:0042742//defense response to bacterium;GO:…	gi|297742765|emb|CBI35399.3|/7.99959e-73/unnamed protein product [Vitis vinifera]
Unigene6397_LmYL	483	3.3229	-	-	-	gi|118486275|gb|ABK94979.1|/6.26617e-25/unknown [Populus trichocarpa]
Unigene24621_LmYL	1529	3.31561	-	GO:0016705//oxidoreductase activity, acting on paired donors, with incorporation or reduction of molecular oxygen;GO:0005506//iron ion binding;GO:0004497//monooxygenase activity	-	gi|147774515|emb|CAN76784.1|/4.22878e-142/hypothetical protein VITISV_028823 [Vitis vinifera]
Unigene28804_LmYL	1210	3.31356	-	GO:0016491//oxidoreductase activity	GO:0008152//metabolic process	gi|58047496|gb|AAW65103.1|/4.34071e-120/polyphenol oxidase [Prunus salicina var. cordata]
CL1944.Contig1_LmYL	1357	3.31097	GO:0019898//extrinsic to membrane;GO:0009535//chloroplast thylakoid membrane;GO:0010287//plastoglobule;GO:0009654//oxygen evolving complex;GO:0009543//chloroplast thylakoid lumen;GO:0048046//apoplast	GO:0008266//poly(U) RNA binding;GO:0010242//oxygen evolving activity;GO:0005509//calcium ion binding	GO:0042742//defense response to bacterium;GO:0010205//photoinhibition;GO:0010207//photosystem II assembly;GO:0035304//regulation of protein dephosphorylation;GO:0042549//photosystem II stabilization	gi|224094610|ref|XP_002310188.1|/2.75437e-166/hypothetical protein POPTRDRAFT_813989 [Populus trichocarpa]
Unigene31489_LmYL	1467	3.30981	-	GO:0016491//oxidoreductase activity	GO:0008152//metabolic process;GO:0007165//signal transduction	gi|225431223|ref|XP_002273008.1|/2.33707e-150/PREDICTED: LRR receptor-like serine/threonine-protein kinase FLS2 [Vitis vinifera]
Unigene16590_LmYL	519	3.30662	-	-	-	gi|359474373|ref|XP_003631446.1|/7.15013e-20/PREDICTED: uncharacterized protein LOC100855263 [Vitis vinifera]
CL7880.Contig1_LmYL	1595	3.30207	-	GO:0043169//cation binding;GO:0042973//glucan endo-1,3-beta-D-glucosidase activity	GO:0010075//regulation of meristem growth;GO:0005975//carbohydrate metabolic process;GO:0007389//pattern specification process;GO:0008361//regulation of cell size;GO:0009926//auxin polar transport;GO:0010015//root morphogenesis;GO:0008356//asymmetric cell division	gi|11071974|dbj|BAB17320.1|/0/elicitor inducible beta-1,3-glucanase NtEIG-E76 [Nicotiana tabacum]
CL10766.Contig1_LmYL	1055	3.29944	-	-	GO:0000911//cytokinesis by cell plate formation;GO:0051322//anaphase;GO:0016458//gene silencing;GO:0009909//regulation of flower development;GO:0006260//DNA replication;GO:0051567//histone H3-K9 methylation;GO:0000226//microtubule cytoskeleton organization;GO:0008283//cell proliferation;GO:0006306//DNA methylation	gi|359489023|ref|XP_002279181.2|/3.97096e-127/PREDICTED: uncharacterized protein LOC100247426 [Vitis vinifera]
CL7715.Contig2_LmYL	711	3.29247	GO:0016020//membrane	-	-	gi|343887314|dbj|BAK61860.1|/2.27144e-25/hypothetical protein [Citrus unshiu]
CL5761.Contig1_LmYL	375	3.29154	-	-	-	gi|302787304|ref|XP_002975422.1|/4.69459e-17/hypothetical protein SELMODRAFT_415476 [Selaginella moellendorffii]
Unigene26348_LmYL	1765	3.29154	GO:0010007//magnesium chelatase complex;GO:0005618//cell wall;GO:0009570//chloroplast stroma	GO:0016851//magnesium chelatase activity;GO:0016887//ATPase activity;GO:0005524//ATP binding	GO:0010103//stomatal complex morphogenesis;GO:0019684//photosynthesis, light reaction;GO:0016117//carotenoid biosynthetic process;GO:0006655//phosphatidylglycerol biosynthetic process;GO:0006636//unsaturated fatty acid biosynthetic process;GO:0019288//isopentenyl diphosphate biosynthetic process, mevalonate-independent pathway;GO:0015995//chlorophyll biosynthetic process;GO:0019761//glucosinolate…	gi|225443506|ref|XP_002276262.1|/0/PREDICTED: magnesium-chelatase subunit chlI, chloroplastic-like [Vitis vinifera]
Unigene19718_LmYL	946	3.29086	GO:0005730//nucleolus;GO:0000786//nucleosome	GO:0003677//DNA binding	GO:0006334//nucleosome assembly	gi|255584768|ref|XP_002533102.1|/5.28836e-72/histone h2a, putative [Ricinus communis]
Unigene603_LmYL	1751	3.28389	GO:0009543//chloroplast thylakoid lumen;GO:0009535//chloroplast thylakoid membrane;GO:0005634//nucleus	GO:0005515//protein binding;GO:0020037//heme binding;GO:0016688//L-ascorbate peroxidase activity	GO:0010103//stomatal complex morphogenesis;GO:0019684//photosynthesis, light reaction;GO:0006098//pentose-phosphate shunt;GO:0010218//response to far red light;GO:0019760//glucosinolate metabolic process;GO:0019252//starch biosynthetic process;GO:0010114//response to red light;GO:0019288//isopentenyl diphosphate biosynthetic process, mevalonate-independent pathway;GO:0015995//chlorophyll biosynth…	gi|302141995|emb|CBI19198.3|/7.48071e-146/unnamed protein product [Vitis vinifera]
CL8766.Contig1_LmYL	1215	3.2756	GO:0005634//nucleus	GO:0003723//RNA binding;GO:0008270//zinc ion binding;GO:0003677//DNA binding;GO:0008080//N-acetyltransferase activity	GO:0042991//transcription factor import into nucleus;GO:0006355//regulation of transcription, DNA-dependent;GO:0010200//response to chitin	gi|359478537|ref|XP_002278840.2|/2.79987e-58/PREDICTED: uncharacterized protein LOC100243375 [Vitis vinifera]
Unigene22223_LmYL	587	3.2756	-	-	-	-
Unigene24649_LmYL	302	3.2756	-	-	GO:0000226//microtubule cytoskeleton organization;GO:0007275//multicellular organismal development;GO:0006342//chromatin silencing;GO:0000279//M phase;GO:0048856//anatomical structure development;GO:0034968//histone lysine methylation	gi|359479092|ref|XP_002273307.2|/4.45881e-15/PREDICTED: uncharacterized protein LOC100266768 [Vitis vinifera]
CL5241.Contig2_LmYL	736	3.2756	GO:0005774//vacuolar membrane;GO:0009570//chloroplast stroma;GO:0005634//nucleus;GO:0005886//plasma membrane;GO:0048046//apoplast	GO:0030060//L-malate dehydrogenase activity;GO:0016746//transferase activity, transferring acyl groups;GO:0000166//nucleotide binding	GO:0009651//response to salt stress;GO:0006108//malate metabolic process;GO:0006099//tricarboxylic acid cycle;GO:0044262//cellular carbohydrate metabolic process;GO:0010043//response to zinc ion;GO:0046686//response to cadmium ion	gi|224102193|ref|XP_002312583.1|/4.60864e-117/predicted protein [Populus trichocarpa]
CL900.Contig2_LmYL	2328	3.2756	GO:0005634//nucleus	GO:0043565//sequence-specific DNA binding;GO:0008289//lipid binding;GO:0003700//sequence-specific DNA binding transcription factor activity	GO:0048519;GO:0007155//cell adhesion;GO:0009944//polarity specification of adaxial/abaxial axis;GO:0045010//actin nucleation;GO:0006355//regulation of transcription, DNA-dependent;GO:0010075//regulation of meristem growth;GO:0009855//determination of bilateral symmetry;GO:0010051//xylem and phloem pattern formation;GO:0009965//leaf morphogenesis;GO:0010090//trichome morphogenesis;GO:0048765//root…	gi|359478353|ref|XP_002285176.2|/0/PREDICTED: homeobox-leucine zipper protein REVOLUTA [Vitis vinifera]
CL7197.Contig1_LmYL	981	3.2756	-	GO:0046872//metal ion binding	-	gi|225461818|ref|XP_002283700.1|/5.66776e-109/PREDICTED: peregrin [Vitis vinifera]
Unigene29926_LmYL	1090	3.2756	GO:0009506//plasmodesma;GO:0005768//endosome;GO:0005792//microsome;GO:0016020//membrane	GO:0005509//calcium ion binding;GO:0003924//GTPase activity;GO:0005525//GTP binding	GO:0006623//protein targeting to vacuole;GO:0006184//GTP catabolic process;GO:0006944//cellular membrane fusion;GO:0006897//endocytosis;GO:0048193//Golgi vesicle transport	gi|225469630|ref|XP_002264320.1|/3.47749e-158/PREDICTED: EH domain-containing protein 1-like [Vitis vinifera]
Unigene44410_LmYL	313	3.2756	-	-	-	-
CL6421.Contig2_LmYL	417	3.2756	-	-	GO:0080167//response to karrikin;GO:0007623//circadian rhythm;GO:0019761//glucosinolate biosynthetic process	gi|225427985|ref|XP_002277695.1|/6.14668e-57/PREDICTED: uncharacterized protein LOC100260696 [Vitis vinifera]
Unigene22810_LmYL	657	3.2756	-	GO:0005488//binding	GO:0006355//regulation of transcription, DNA-dependent	gi|224133542|ref|XP_002321600.1|/8.61651e-74/f-box family protein [Populus trichocarpa]
Unigene2152_LmYL	210	3.2756	GO:0016020//membrane	GO:0030570//pectate lyase activity	GO:0009825//multidimensional cell growth;GO:0048767//root hair elongation;GO:0000271//polysaccharide biosynthetic process;GO:0009932//cell tip growth;GO:0010075//regulation of meristem growth;GO:0009926//auxin polar transport;GO:0008361//regulation of cell size;GO:0043481//anthocyanin accumulation in tissues in response to UV light;GO:0009664//plant-type cell wall organization;GO:0009832//plant-t…	gi|357166992|ref|XP_003580951.1|/8.543e-35/PREDICTED: probable pectate lyase 15-like [Brachypodium distachyon]
Unigene29328_LmYL	253	3.2756	GO:0005737//cytoplasm	GO:0003743//translation initiation factor activity;GO:0035198//miRNA binding	GO:0006413//translational initiation;GO:0006346//methylation-dependent chromatin silencing;GO:0007267//cell-cell signaling;GO:0009944//polarity specification of adaxial/abaxial axis;GO:0010050//vegetative phase change;GO:0009855//determination of bilateral symmetry;GO:0035019//somatic stem cell maintenance;GO:0010051//xylem and phloem pattern formation;GO:0009887//organ morphogenesis;GO:0010014//…	gi|255552031|ref|XP_002517060.1|/3.42922e-44/eukaryotic translation initiation factor 2c, putative [Ricinus communis]
Unigene7545_LmYL	315	3.2756	GO:0005829//cytosol;GO:0005773//vacuole;GO:0016020//membrane;GO:0005634//nucleus	GO:0005516//calmodulin binding;GO:0003755//peptidyl-prolyl cis-trans isomerase activity;GO:0005528//FK506 binding	GO:0034976//response to endoplasmic reticulum stress;GO:0000413//protein peptidyl-prolyl isomerization;GO:0006457//protein folding;GO:0009611//response to wounding;GO:0006499//N-terminal protein myristoylation;GO:0070370//cellular heat acclimation;GO:0046686//response to cadmium ion;GO:0009644//response to high light intensity;GO:0042542//response to hydrogen peroxide	gi|356503354|ref|XP_003520475.1|/4.68863e-25/PREDICTED: 70 kDa peptidyl-prolyl isomerase-like [Glycine max]
Unigene34531_LmYL	981	3.2756	GO:0005618//cell wall;GO:0005730//nucleolus;GO:0005874//microtubule;GO:0005773//vacuole;GO:0005886//plasma membrane	GO:0003924//GTPase activity;GO:0005198//structural molecule activity;GO:0005525//GTP binding	GO:0009651//response to salt stress;GO:0051258//protein polymerization;GO:0006184//GTP catabolic process;GO:0007018//microtubule-based movement;GO:0046686//response to cadmium ion	gi|166343825|gb|ABY86655.1|/5.43898e-136/beta-tubulin 4 [Gossypium hirsutum]
Unigene23966_LmYL	701	3.2756	GO:0031225//anchored to membrane	GO:0005507//copper ion binding	GO:0045492//xylan biosynthetic process;GO:0010413//glucuronoxylan metabolic process	gi|118482695|gb|ABK93266.1|/8.33058e-57/unknown [Populus trichocarpa]
Unigene35714_LmYL	214	3.2756	-	-	-	-
Unigene10925_LmYL	612	3.2756	GO:0016021//integral to membrane;GO:0016023//cytoplasmic membrane-bounded vesicle;GO:0005886//plasma membrane	GO:0004674//protein serine/threonine kinase activity;GO:0004713//protein tyrosine kinase activity;GO:0005524//ATP binding;GO:0005515//protein binding;GO:0004721//phosphoprotein phosphatase activity	GO:0006468//protein phosphorylation;GO:0010103//stomatal complex morphogenesis;GO:0043090//amino acid import;GO:0048443//stamen development;GO:0002237//response to molecule of bacterial origin;GO:0006888//ER to Golgi vesicle-mediated transport;GO:0007165//signal transduction;GO:0009691//cytokinin biosynthetic process	gi|46804805|dbj|BAD16810.1|/4.18866e-93/putative leucine rich repeat-type serine/threonine receptor-like kinase [Daucus carota]
Unigene38350_LmYL	814	3.2756	GO:0016023//cytoplasmic membrane-bounded vesicle;GO:0016021//integral to membrane	GO:0004721//phosphoprotein phosphatase activity;GO:0004713//protein tyrosine kinase activity;GO:0004674//protein serine/threonine kinase activity;GO:0005524//ATP binding	GO:0010103//stomatal complex morphogenesis;GO:0009827//plant-type cell wall modification;GO:0009740//gibberellic acid mediated signaling pathway;GO:0001708//cell fate specification;GO:0048507//meristem development;GO:0009965//leaf morphogenesis;GO:0006468//protein phosphorylation;GO:0009845//seed germination;GO:0009553//embryo sac development;GO:0009909//regulation of flower development;GO:000223…	gi|225455588|ref|XP_002269540.1|/1.40539e-136/PREDICTED: LRR receptor-like serine/threonine-protein kinase ERL2-like [Vitis vinifera]
Unigene5619_LmYL	517	3.2756	GO:0009507//chloroplast	GO:0004672//protein kinase activity;GO:0005524//ATP binding	GO:0006468//protein phosphorylation	gi|225454753|ref|XP_002273880.1|/3.06574e-63/PREDICTED: uncharacterized protein LOC100264883 [Vitis vinifera]
Unigene23651_LmYL	290	3.2756	-	-	GO:0006457//protein folding;GO:0015031//protein transport	gi|255579456|ref|XP_002530571.1|/6.72447e-16/conserved hypothetical protein [Ricinus communis]
CL4090.Contig1_LmYL	591	3.2756	GO:0005622//intracellular	GO:0008270//zinc ion binding;GO:0003700//sequence-specific DNA binding transcription factor activity	GO:0006417//regulation of translation;GO:0009965//leaf morphogenesis;GO:0030154//cell differentiation;GO:0009657//plastid organization;GO:0045893//positive regulation of transcription, DNA-dependent	gi|359493746|ref|XP_002282818.2|/3.34754e-52/PREDICTED: uncharacterized protein LOC100260605 [Vitis vinifera]
Unigene7780_LmYL	977	3.2756	GO:0005739//mitochondrion;GO:0009941//chloroplast envelope	GO:0016491//oxidoreductase activity	GO:0016556//mRNA modification;GO:0055114//oxidation-reduction process;GO:0010103//stomatal complex morphogenesis	gi|356512089|ref|XP_003524753.1|/2.21261e-113/PREDICTED: phytoene dehydrogenase, chloroplastic/chromoplastic-like [Glycine max]
Unigene6697_LmYL	1357	3.27135	GO:0005737//cytoplasm	GO:0047672	GO:0009793//embryo development ending in seed dormancy;GO:0010143//cutin biosynthetic process;GO:0048730//epidermis morphogenesis;GO:0051179//localization;GO:0010090//trichome morphogenesis	gi|7415599|dbj|BAA93453.1|/3.59732e-166/acyltransferase homolog [Petunia x hybrida]
Unigene31377_LmYL	855	3.26931	-	-	-	gi|147787390|emb|CAN73304.1|/3.22585e-54/hypothetical protein VITISV_023242 [Vitis vinifera]
Unigene25168_LmYL	1355	3.26756	-	-	GO:0009725//response to hormone stimulus	gi|224141017|ref|XP_002323871.1|/2.67818e-137/predicted protein [Populus trichocarpa]
CL6825.Contig1_LmYL	1741	3.263	GO:0009941//chloroplast envelope;GO:0009570//chloroplast stroma;GO:0030529//ribonucleoprotein complex;GO:0009535//chloroplast thylakoid membrane	GO:0008266//poly(U) RNA binding;GO:0000166//nucleotide binding	GO:0045087//innate immune response;GO:0009451//RNA modification	gi|296087572|emb|CBI34828.3|/5.25488e-75/unnamed protein product [Vitis vinifera]
Unigene56_LmYL	1442	3.26085	-	-	-	gi|225429025|ref|XP_002267639.1|/3.98041e-102/PREDICTED: probable 2-oxoglutarate/Fe(II)-dependent dioxygenase-like [Vitis vinifera]
CL4132.Contig2_LmYL	1466	3.25566	GO:0009941//chloroplast envelope;GO:0009535//chloroplast thylakoid membrane	GO:0003959//NADPH dehydrogenase activity;GO:0016630//protochlorophyllide reductase activity;GO:0000166//nucleotide binding	GO:0009965//leaf morphogenesis;GO:0016117//carotenoid biosynthetic process;GO:0010114//response to red light;GO:0019761//glucosinolate biosynthetic process;GO:0043085//positive regulation of catalytic activity;GO:0019344//cysteine biosynthetic process;GO:0006098//pentose-phosphate shunt;GO:0006364//rRNA processing;GO:0010027//thylakoid membrane organization;GO:0019252//starch biosynthetic process…	gi|225446944|ref|XP_002264042.1|/0/PREDICTED: protochlorophyllide reductase, chloroplastic isoform 2 [Vitis vinifera]
Unigene22580_LmYL	1453	3.25484	GO:0005886//plasma membrane	-	GO:0007275//multicellular organismal development;GO:0048856//anatomical structure development	gi|225440616|ref|XP_002273894.1|/1.6534e-63/PREDICTED: UPF0503 protein At3g09070, chloroplastic-like [Vitis vinifera]
Unigene30457_LmYL	1598	3.25135	GO:0009505//plant-type cell wall;GO:0005794//Golgi apparatus;GO:0009506//plasmodesma;GO:0005886//plasma membrane;GO:0005829//cytosol;GO:0048046//apoplast	GO:0030246//carbohydrate binding	-	gi|225461667|ref|XP_002283150.1|/0/PREDICTED: epidermis-specific secreted glycoprotein EP1-like [Vitis vinifera]
Unigene27267_LmYL	805	3.24645	-	-	-	gi|359496061|ref|XP_003635142.1|/1.05024e-35/PREDICTED: uncharacterized protein LOC100244391 [Vitis vinifera]
Unigene21341_LmYL	515	3.24136	-	-	-	gi|7406661|emb|CAB85624.1|/1.33461e-10/putative proline-rich cell wall protein [Vitis vinifera]
Unigene30409_LmYL	585	3.23907	GO:0046658//anchored to plasma membrane	GO:0042973//glucan endo-1,3-beta-D-glucosidase activity;GO:0043169//cation binding	GO:0005975//carbohydrate metabolic process	gi|255582261|ref|XP_002531922.1|/1.19257e-70/Glucan endo-1,3-beta-glucosidase precursor, putative [Ricinus communis]
Unigene854_LmYL	761	3.23907	GO:0005622//intracellular	GO:0005515//protein binding	GO:0031047//gene silencing by RNA;GO:0006312//mitotic recombination;GO:0010332//response to gamma radiation;GO:0006275//regulation of DNA replication;GO:0007131//reciprocal meiotic recombination;GO:0006261//DNA-dependent DNA replication;GO:0045132//meiotic chromosome segregation;GO:0000724//double-strand break repair via homologous recombination;GO:0042138//meiotic DNA double-strand break formati…	gi|359484516|ref|XP_002283092.2|/1.48828e-73/PREDICTED: meiotic nuclear division protein 1 homolog [Vitis vinifera]
Unigene6032_LmYL	286	3.23907	GO:0009507//chloroplast	GO:0003676//nucleic acid binding;GO:0000166//nucleotide binding	GO:0006364//rRNA processing;GO:0010027//thylakoid membrane organization;GO:0009658//chloroplast organization;GO:0006399//tRNA metabolic process;GO:0045036//protein targeting to chloroplast	gi|255581196|ref|XP_002531411.1|/2.82153e-30/conserved hypothetical protein [Ricinus communis]
CL171.Contig1_LmYL	1058	3.23701	-	-	GO:0009056//catabolic process;GO:0005975//carbohydrate metabolic process;GO:0043170	gi|225434052|ref|XP_002274620.1|/5.60428e-105/PREDICTED: endochitinase PR4 [Vitis vinifera]
Unigene19637_LmYL	1759	3.23378	-	GO:0030246//carbohydrate binding;GO:0004672//protein kinase activity;GO:0000166//nucleotide binding	GO:0007389//pattern specification process;GO:0048438//floral whorl development;GO:0016310//phosphorylation;GO:0048439//flower morphogenesis	gi|224138002|ref|XP_002322705.1|/0/predicted protein [Populus trichocarpa]
Unigene31449_LmYL	1336	3.23051	-	-	GO:0050794//regulation of cellular process;GO:0006351//transcription, DNA-dependent	gi|359489584|ref|XP_002264072.2|/2.73915e-110/PREDICTED: auxin response factor 18-like [Vitis vinifera]
Unigene16380_LmYL	667	3.22669	GO:0005634//nucleus	GO:0008270//zinc ion binding	-	gi|255547716|ref|XP_002514915.1|/1.32351e-77/conserved hypothetical protein [Ricinus communis]
Unigene39924_LmYL	351	3.22669	GO:0009534//chloroplast thylakoid;GO:0016020//membrane	-	GO:0006098//pentose-phosphate shunt	gi|225438565|ref|XP_002276081.1|/2.01102e-44/PREDICTED: uncharacterized protein LOC100264638 [Vitis vinifera]
CL9424.Contig2_LmYL	1091	3.22669	-	-	GO:0010158//abaxial cell fate specification;GO:0010154//fruit development;GO:0010159//specification of organ position;GO:0010450//inflorescence meristem growth;GO:0009909//regulation of flower development;GO:0009933//meristem structural organization;GO:0010093//specification of floral organ identity	gi|41745624|gb|AAS10177.1|/5.29374e-90/YABBY-like transcription factor GRAMINIFOLIA [Antirrhinum majus]
CL10098.Contig1_LmYL	1410	3.22669	GO:0005886//plasma membrane	GO:0015412//molybdate transmembrane-transporting ATPase activity;GO:0005524//ATP binding	GO:0009414//response to water deprivation;GO:0006200//ATP catabolic process;GO:0010148//transpiration	gi|356534584|ref|XP_003535833.1|/7.38782e-162/PREDICTED: ABC transporter G family member 22-like [Glycine max]
CL7923.Contig1_LmYL	3243	3.22669	GO:0009507//chloroplast	GO:0003676//nucleic acid binding;GO:0008026//ATP-dependent helicase activity;GO:0000166//nucleotide binding	GO:0009628//response to abiotic stimulus;GO:0009220//pyrimidine ribonucleotide biosynthetic process;GO:0006950//response to stress	gi|147820620|emb|CAN67649.1|/0/hypothetical protein VITISV_005080 [Vitis vinifera]
Unigene32035_LmYL	265	3.22669	-	-	-	-
Unigene29728_LmYL	693	3.22669	-	-	-	gi|224091617|ref|XP_002309304.1|/1.0806e-32/predicted protein [Populus trichocarpa]
Unigene26686_LmYL	676	3.22669	GO:0016020//membrane	GO:0046873//metal ion transmembrane transporter activity	GO:0030001//metal ion transport;GO:0055085//transmembrane transport	gi|359483826|ref|XP_002272002.2|/7.06392e-74/PREDICTED: uncharacterized protein LOC100267497 [Vitis vinifera]
Unigene5038_LmYL	1135	3.22669	GO:0005886//plasma membrane	GO:0004674//protein serine/threonine kinase activity;GO:0000166//nucleotide binding	GO:0016310//phosphorylation	gi|225449434|ref|XP_002278015.1|/7.77986e-124/PREDICTED: L-type lectin-domain containing receptor kinase S.4 [Vitis vinifera]
Unigene25367_LmYL	1093	3.22526	GO:0009941//chloroplast envelope;GO:0009570//chloroplast stroma;GO:0009543//chloroplast thylakoid lumen;GO:0009535//chloroplast thylakoid membrane	-	GO:0019684//photosynthesis, light reaction;GO:0006098//pentose-phosphate shunt;GO:0016117//carotenoid biosynthetic process;GO:0009697//salicylic acid biosynthetic process;GO:0006636//unsaturated fatty acid biosynthetic process;GO:0043085//positive regulation of catalytic activity;GO:0019288//isopentenyl diphosphate biosynthetic process, mevalonate-independent pathway;GO:0042742//defense response …	gi|225445561|ref|XP_002285317.1|/1.0423e-69/PREDICTED: thylakoid lumenal 16.5 kDa protein, chloroplastic isoform 1 [Vitis vinifera]
Unigene29584_LmYL	977	3.22373	GO:0009522//photosystem I;GO:0009507//chloroplast	-	GO:0006098//pentose-phosphate shunt;GO:0035304//regulation of protein dephosphorylation;GO:0030003//cellular cation homeostasis;GO:0010207//photosystem II assembly;GO:0070838//divalent metal ion transport;GO:0019344//cysteine biosynthetic process;GO:0009657//plastid organization;GO:0009768//photosynthesis, light harvesting in photosystem I;GO:0006364//rRNA processing	gi|224131784|ref|XP_002328107.1|/3.13797e-59/predicted protein [Populus trichocarpa]
Unigene16952_LmYL	302	3.22045	-	-	-	gi|224138966|ref|XP_002322946.1|/4.94124e-06/predicted protein [Populus trichocarpa]
Unigene27394_LmYL	1171	3.21901	GO:0005829//cytosol;GO:0005634//nucleus	GO:0008094//DNA-dependent ATPase activity;GO:0003677//DNA binding;GO:0005524//ATP binding	GO:0042127//regulation of cell proliferation;GO:0006275//regulation of DNA replication;GO:0000911//cytokinesis by cell plate formation;GO:0051567//histone H3-K9 methylation;GO:0006270//DNA-dependent DNA replication initiation;GO:0006268//DNA unwinding involved in replication;GO:0010082//regulation of root meristem growth;GO:0006084//acetyl-CoA metabolic process;GO:0006306//DNA methylation;GO:0051…	gi|225425318|ref|XP_002273675.1|/0/PREDICTED: DNA replication licensing factor mcm2 [Vitis vinifera]
Unigene32796_LmYL	746	3.2167	GO:0016020//membrane	GO:0015238//drug transmembrane transporter activity;GO:0015297//antiporter activity	GO:0006855//drug transmembrane transport;GO:0009610//response to symbiotic fungus;GO:0019344//cysteine biosynthetic process	gi|255580250|ref|XP_002530955.1|/7.878e-104/multidrug resistance pump, putative [Ricinus communis]
CL3117.Contig1_LmYL	962	3.2167	-	GO:0042409//caffeoyl-CoA O-methyltransferase activity;GO:0046872//metal ion binding	GO:0046686//response to cadmium ion;GO:0032259//methylation;GO:0009809//lignin biosynthetic process;GO:0009805//coumarin biosynthetic process	gi|47680455|gb|AAT37172.1|/1.77311e-131/caffeoyl-CoA-O-methyltransferase [Broussonetia papyrifera]
Unigene24515_LmYL	953	3.2167	-	GO:0080030//methyl indole-3-acetate esterase activity	GO:0033473//indoleacetic acid conjugate metabolic process;GO:0048367//shoot development	gi|224128027|ref|XP_002329236.1|/1.64191e-113/predicted protein [Populus trichocarpa]
Unigene27487_LmYL	1061	3.2167	-	GO:0000166//nucleotide binding;GO:0050356	GO:0009710;GO:0055114//oxidation-reduction process	gi|1717755|sp|P50165.1|TRNH_DATST/1.29767e-101/RecName: Full=Tropinone reductase homolog; AltName: Full=P29X
Unigene6772_LmYL	1280	3.21365	GO:0009543//chloroplast thylakoid lumen;GO:0009535//chloroplast thylakoid membrane	GO:0003993//acid phosphatase activity	GO:0010218//response to far red light;GO:0016117//carotenoid biosynthetic process;GO:0035304//regulation of protein dephosphorylation;GO:0006636//unsaturated fatty acid biosynthetic process;GO:0010114//response to red light;GO:0010207//photosystem II assembly;GO:0019288//isopentenyl diphosphate biosynthetic process, mevalonate-independent pathway;GO:0015995//chlorophyll biosynthetic process;GO:00…	gi|225451038|ref|XP_002284939.1|/4.70723e-128/PREDICTED: UPF0603 protein At1g54780, chloroplastic [Vitis vinifera]
[truncated: 5,478 more rows]

## Sheet: MF vs YS
SI Tabe 3B The differentially expressed genes between MF and YS libraries in Lonicera macranthoides Hand.-Mazz.
Gene ID	Gene length	log2 Ratio(YS/MF)	GO Component	GO Function	GO Process	Gene annotation
Unigene14781_LmYL	630	19.0798	GO:0009505//plant-type cell wall	-	GO:0009825//multidimensional cell growth;GO:0009684//indoleacetic acid biosynthetic process;GO:0048767//root hair elongation;GO:0009739//response to gibberellin stimulus;GO:0000271//polysaccharide biosynthetic process;GO:0009932//cell tip growth;GO:0071555;GO:0009741//response to brassinosteroid stimulus;GO:0043481//anthocyanin accumulation in tissues in response to UV light;GO:0009737//response …	gi|351726956|ref|NP_001237144.1|/6.58135e-36/uncharacterized protein LOC100305819 precursor [Glycine max]
[truncated: 6,088 more rows]

## Sheet: YS vs YL
SI Tabe 3C The differentially expressed genes between YS and YL libraries in Lonicera macranthoides Hand.-Mazz.
Gene ID	Gene length	log2 Ratio(YL/YS)	GO Component	GO Function	GO Process	Gene annotation
[truncated: 4,093 more rows]
