# Supplementary material for: Transcriptome Analysis Reveals the Mechanism Underlying the Production of a High Quantity of Chlorogenic Acid in Young Leaves of Lonicera macranthoides Hand.-Mazz
Source: PLoS One. 2015 Sep 18;10(9):e0137212. doi: 10.1371/journal.pone.0137212 (PMC4575056; doi:10.1371/journal.pone.0137212)
Supplement: S1 Table — (XLSX) [file pone.0137212.s005.xlsx]

## Sheet: Sheet1
SI Table 1. Primer sequences used for qRT-PCR
Gene annotation	Forward primer	Reverse primer
Tubulin	CCACATCTGTTGTTGAGCCT	GCGCCTGCAGATATCATAGA
ASS	AGTGGAGGTGGATTTCCAAG	TTCCCATCCTGATCATTCCT
CAB6A	CGTTCAACAGTCGGCATATC	AAGCCCTTTAGGGATGATGA
IPS	GGATTCTCTCTTGGCTGCTC	ATTTGAGCTGAATGCGAGTG
MYB12	CGCCAATGTTATGCCCTAAT	TGACCCACTTGTGTTCACCT
XTH	CCTCCTACAGGAGCTTCCAC	GAAGGGAGTCTAGATCACGGA
Zinc finger protein	ATCAAAGGTAGCATGTTGCG	TTTGCTCTTTCAGACGGATG
PAL	ACTACATTGACGACCCATGC	TGGAAGTGCTTGCATTCTTC
C4H	AATTGGGAAGCACAAAGAGC	AAGAACGTTGTCCTCGTTGA
HCT/HQT(CL7436.contig1)	GTCATTGGCGGTGTGTTTAG	GAAGGCCGAAGTAGCAAATC
HCT/HQT(unigene13202)	TATAGCCGTCGATTTCCGA	CCGCTGTAGTTGTTGCTGTT
HCT/HQT(unigene34376)	GTATGGAATGCGAATCGTTG	ACATTGCCCACATGACAACT
